# Supplementary material for: Tetra­kis­(μ-benzoato-κ2 O:O′)bis{[4-(di­methyl­amino)­pyridine-κN 1]zinc(II)}
Source: Acta Crystallogr Sect E Struct Rep Online. 2011 Jan 15;67(Pt 2):m206. doi: 10.1107/S1600536811001188 (PMC3051476; doi:10.1107/S1600536811001188)
Supplement: Supplementary file 2 [file e-67-0m206-Isup2.hkl]

# 
# h,k,l, Fc-squared, Fo-squared, sigma(Fo-squared) and status flag 
# 
data_I
_shelx_title ' 080402a_0m in P2(1)/n' 
_shelx_refln_list_code          4 
_shelx_F_calc_maximum      170.16 
_exptl_crystal_F_000       888.00 
_reflns_d_resolution_high  0.8393 
 
loop_ 
 _symmetry_equiv_pos_as_xyz 
 'x, y, z' 
 '-x+1/2, y+1/2, -z+1/2' 
 '-x, -y, -z' 
 'x-1/2, -y-1/2, z-1/2' 
 
_cell_length_a    10.3146 
_cell_length_b    11.1558 
_cell_length_c    17.3239 
_cell_angle_alpha  90.000 
_cell_angle_beta   95.616 
_cell_angle_gamma  90.000 
 
_shelx_F_squared_multiplier     1.000 
 
loop_ 
 _refln_index_h 
 _refln_index_k 
 _refln_index_l 
 _refln_F_squared_calc 
 _refln_F_squared_meas 
 _refln_F_squared_sigma 
 _refln_observed_status 
   2   0   0      218.48      203.56     11.55 o 
   4   0   0     7316.71     7200.71    133.40 o 
   8   0   0     3516.18     3633.15     77.75 o 
  10   0   0      165.87      190.04     24.38 o 
  12   0   0      357.86      426.74     37.89 o 
   1   1   0    16893.43    16705.44    175.04 o 
   2   1   0     5401.31     5522.83     47.90 o 
   3   1   0     8715.95     8836.64     75.31 o 
   4   1   0       10.94       14.62      3.62 o 
   5   1   0     2326.63     2360.27     34.16 o 
   6   1   0        9.33        0.36      4.63 o 
   7   1   0     3743.08     3947.61     61.79 o 
   8   1   0      863.04      917.76     30.06 o 
   9   1   0      186.61      193.86     18.54 o 
  10   1   0      306.81      282.63     30.34 o 
  11   1   0      183.66      201.63     18.74 o 
  12   1   0       21.23       17.16     13.13 o 
   0   2   0       23.68       24.07      5.46 o 
   1   2   0     4916.88     4887.16     49.59 o 
   2   2   0        7.79        3.62      2.69 o 
   3   2   0      309.12      287.11      8.70 o 
   4   2   0    10337.44    10345.52     92.45 o 
   5   2   0      397.00      538.36     19.31 o 
   6   2   0      399.15      424.87     15.07 o 
   7   2   0      468.48      459.65     19.90 o 
   8   2   0      601.00      617.66     21.70 o 
   9   2   0     1077.06     1053.62     30.18 o 
  10   2   0      622.06      565.03     24.83 o 
  11   2   0      692.67      668.75     31.94 o 
  12   2   0      274.58      252.70     25.08 o 
   1   3   0        8.04        4.23      2.42 o 
   2   3   0     5819.77     5662.23     51.46 o 
   3   3   0     8925.21     9413.71    125.15 o 
   4   3   0      275.33      364.34     13.33 o 
   5   3   0      395.18      345.09     12.53 o 
   6   3   0     2620.66     2599.45     38.95 o 
   7   3   0      171.06      156.78     12.02 o 
   8   3   0       10.66       15.22      7.96 o 
   9   3   0      209.17      226.56     27.16 o 
  10   3   0     1095.88     1088.24     38.06 o 
  11   3   0      221.04      212.63     22.57 o 
   0   4   0      229.61      289.72     29.11 o 
   1   4   0     1441.90     1458.27     42.73 o 
   2   4   0       12.45       12.07      3.07 o 
   3   4   0     4850.84     4884.20     42.58 o 
   4   4   0     1312.43     1236.11     29.19 o 
   5   4   0     1724.44     1602.04     31.76 o 
   6   4   0       37.44       31.26      7.27 o 
   7   4   0      907.96      987.66     29.19 o 
   8   4   0       64.52       65.13     16.83 o 
   9   4   0     1106.89     1159.82     38.36 o 
  10   4   0      215.47      299.96     31.22 o 
  11   4   0       22.97       27.11     12.79 o 
   1   5   0      729.22      719.11     12.63 o 
   2   5   0     7778.02     7907.81     71.41 o 
   3   5   0     1175.95     1296.69     25.68 o 
   4   5   0       65.89       75.21      7.01 o 
   5   5   0        0.90       -3.89      3.92 o 
   6   5   0     4916.17     4757.32     59.31 o 
   7   5   0        3.33       -6.55      6.00 o 
   8   5   0       93.32      111.27     15.53 o 
   9   5   0       16.48       16.51      8.59 o 
  10   5   0      607.26      607.48     31.15 o 
  11   5   0        0.10       -3.94     14.60 o 
   0   6   0       14.17       25.85      5.11 o 
   1   6   0     2190.77     2217.53     27.09 o 
   2   6   0       84.28       99.51      6.42 o 
   3   6   0      440.41      470.54     15.34 o 
   4   6   0       86.12       68.84      9.67 o 
   5   6   0     2738.97     2699.94     49.82 o 
   6   6   0       22.13        7.63      7.32 o 
   7   6   0      590.54      635.16     31.17 o 
   8   6   0       14.55       11.68      9.10 o 
   9   6   0      885.58      851.50     54.20 o 
  10   6   0        1.08       -5.74      8.52 o 
   1   7   0      516.72      488.48     16.54 o 
   2   7   0     1222.18     1207.62     33.50 o 
   3   7   0      424.48      429.28     18.23 o 
   4   7   0       10.67        0.96      6.28 o 
   5   7   0      393.89      391.70     20.65 o 
   6   7   0      883.18      980.17     44.16 o 
   7   7   0        3.47       -2.26      7.12 o 
   8   7   0      281.83      272.64     22.52 o 
   9   7   0       41.62       41.85     11.37 o 
  10   7   0      285.36      307.40     22.76 o 
   0   8   0     1381.81     1331.82     62.78 o 
   1   8   0      109.21      110.04     16.40 o 
   2   8   0       20.51       25.26     10.48 o 
   3   8   0      192.64      219.50     28.25 o 
   4   8   0     1060.08     1105.11     31.83 o 
   5   8   0      393.62      349.82     21.44 o 
   6   8   0       56.04       46.78     15.30 o 
   7   8   0       61.86       47.70     12.58 o 
   8   8   0      761.48      741.99     27.55 o 
   9   8   0       51.13       30.06     11.31 o 
   1   9   0     1883.54     1822.71     55.79 o 
   2   9   0      279.76      237.17     36.23 o 
   3   9   0      349.62      379.82     29.37 o 
   4   9   0        9.35        7.86     10.11 o 
   5   9   0      345.56      348.46     30.63 o 
   6   9   0      138.86      136.49     21.53 o 
   7   9   0     1820.58     1780.48     79.81 o 
   8   9   0        8.48        9.06      9.73 o 
   9   9   0       26.30       35.02     16.90 o 
   0  10   0      150.56      162.87     31.28 o 
   1  10   0        6.48        6.15     12.52 o 
   2  10   0      430.21      381.50     30.88 o 
   3  10   0       59.83       54.73     15.53 o 
   4  10   0      885.28      969.55     45.19 o 
   5  10   0       17.01       -3.01     11.54 o 
   6  10   0       69.16       64.76     18.44 o 
   7  10   0       56.13       33.04     20.43 o 
   8  10   0      282.02      268.57     32.93 o 
   1  11   0       82.80      103.07     19.76 o 
   2  11   0       42.02       35.64     15.85 o 
   3  11   0      819.39      859.94     43.81 o 
   4  11   0       11.28       25.38     14.41 o 
   5  11   0       36.57        5.61     13.66 o 
   6  11   0       60.98       76.10     30.28 o 
   0  12   0      152.21      248.48     43.19 o 
   1  12   0      147.78      136.34     22.58 o 
   2  12   0       19.59       11.73     14.34 o 
   3  12   0      116.60       74.58     19.11 o 
   4  12   0      384.22      433.85     50.95 o 
   5  12   0      201.49      156.68     27.39 o 
   1  13   0      116.53      144.97     24.74 o 
   2  13   0      360.20      353.07     73.72 o 
 -11   0   1      202.67      240.72     27.68 o 
  -9   0   1       23.35        6.67     10.52 o 
  -7   0   1     5402.31     5503.00    131.05 o 
  -5   0   1      225.33      195.00     19.62 o 
  -3   0   1     4491.24     4407.28     85.27 o 
   1   0   1    11545.63    11754.11    176.16 o 
   3   0   1     1976.12     1818.12     33.99 o 
   5   0   1     1588.01     1676.28     39.72 o 
   7   0   1     3879.20     3984.84     77.37 o 
   9   0   1      658.10      651.53     36.59 o 
  11   0   1     1481.71     1543.17     81.53 o 
 -12   1   1      241.34      248.14     24.25 o 
 -11   1   1      134.86      109.56     23.18 o 
 -10   1   1       39.01       33.47      9.88 o 
  -9   1   1     1012.39     1045.79     29.63 o 
  -8   1   1     1772.85     1891.03     76.12 o 
  -7   1   1      426.78      440.41     30.53 o 
  -6   1   1      977.18     1006.80     31.62 o 
  -5   1   1      769.59      881.10     25.55 o 
  -4   1   1     8331.68     8016.47     83.91 o 
  -3   1   1      566.66      542.99     13.23 o 
  -2   1   1     4349.33     4267.42     44.35 o 
  -1   1   1      685.16      718.86     12.95 o 
   1   1   1      214.35      218.17      5.18 o 
   2   1   1      240.52      206.27      6.55 o 
   3   1   1     1316.87     1341.40     23.71 o 
   4   1   1     6062.71     6054.05     74.72 o 
   5   1   1     1309.25     1373.00     22.57 o 
   6   1   1     2366.77     2442.88     63.85 o 
   7   1   1      159.54      170.90     12.82 o 
   8   1   1      839.82      923.34     26.47 o 
   9   1   1       20.81       21.84      8.78 o 
  10   1   1      276.18      273.01     22.74 o 
  11   1   1      102.57       74.58     15.55 o 
  12   1   1      176.56      198.49     28.32 o 
 -12   2   1        1.45        9.76     12.10 o 
 -11   2   1      635.25      640.33     34.85 o 
 -10   2   1     1073.49      985.85     35.77 o 
  -9   2   1      972.34     1017.12     33.19 o 
  -8   2   1      921.63      910.09     29.17 o 
  -7   2   1     3129.12     3059.64     45.79 o 
  -6   2   1      987.98     1053.01     56.06 o 
  -5   2   1       16.73       11.87      6.08 o 
  -4   2   1      207.94      214.07     10.12 o 
  -3   2   1     2466.21     2356.17     32.19 o 
  -2   2   1      167.91      142.24      5.36 o 
  -1   2   1    17855.85    17224.62    150.25 o 
   0   2   1     5752.59     5740.36     67.33 o 
   1   2   1     2149.96     2165.36     19.83 o 
   2   2   1      475.74      472.77     10.81 o 
   3   2   1     6600.28     6333.42     67.29 o 
   4   2   1     1790.15     1983.12     32.91 o 
   5   2   1      151.32      208.45     12.46 o 
   6   2   1      395.88      343.78     12.58 o 
   7   2   1     1542.21     1570.51     51.77 o 
   8   2   1     1019.62     1059.86     32.52 o 
   9   2   1       17.76        9.17     16.53 o 
  10   2   1      844.72      797.23     32.89 o 
  11   2   1      198.06      211.72     25.51 o 
  12   2   1       72.22       91.24     18.07 o 
 -11   3   1      112.92      101.48     18.80 o 
 -10   3   1       44.76       61.22     14.64 o 
  -9   3   1     1013.98      936.84     49.79 o 
  -8   3   1      628.29      634.92     21.59 o 
  -7   3   1     1548.95     1626.13     45.72 o 
  -6   3   1      138.54      115.94     11.86 o 
  -5   3   1     1518.32     1514.02     32.44 o 
  -4   3   1     4032.49     4405.29     80.86 o 
  -3   3   1     5445.25     5447.15     46.47 o 
  -2   3   1     4308.62     4258.34     41.74 o 
  -1   3   1      305.97      378.07     13.47 o 
   0   3   1       37.51       58.59      4.73 o 
   1   3   1      199.19      186.06      6.12 o 
   2   3   1       15.51       14.37      4.34 o 
   3   3   1     3050.33     2987.01     37.70 o 
   4   3   1     2697.76     2777.49     40.74 o 
   5   3   1     1251.98     1272.10     33.42 o 
   6   3   1      164.35      182.54     13.66 o 
   7   3   1      269.34      276.83     15.40 o 
   8   3   1     1081.00     1049.99     28.55 o 
   9   3   1     1339.16     1354.26     39.40 o 
  10   3   1      239.21      237.76     21.69 o 
  11   3   1       52.61       44.72     14.80 o 
 -11   4   1       97.05       93.86     16.86 o 
 -10   4   1      853.43      883.61     29.79 o 
  -9   4   1       77.27       78.75     13.14 o 
  -8   4   1        3.57        0.19      6.64 o 
  -7   4   1       26.18       22.17      7.53 o 
  -6   4   1     2133.49     1996.93     39.58 o 
  -5   4   1     1286.78     1497.89     30.44 o 
  -4   4   1      137.84      168.73     14.76 o 
  -3   4   1     3701.44     3784.06     41.11 o 
  -2   4   1     1355.37     1153.35     17.02 o 
  -1   4   1        1.83        4.45      2.97 o 
   0   4   1      595.57      556.94     13.67 o 
   1   4   1      123.68      101.55      5.33 o 
   2   4   1     4751.40     4696.16     46.94 o 
   3   4   1     3004.26     3159.70     31.61 o 
   4   4   1        7.03        7.41      2.50 o 
   5   4   1      424.91      488.08     19.36 o 
   6   4   1     2628.19     2509.25     46.98 o 
   7   4   1       41.08       41.94      8.10 o 
   8   4   1      578.17      591.09     21.88 o 
   9   4   1       60.49       44.58     10.21 o 
  10   4   1      693.68      682.62     30.45 o 
  11   4   1      120.05      118.72     18.41 o 
 -11   5   1       27.82       21.28     15.36 o 
 -10   5   1       26.80       18.84     11.66 o 
  -9   5   1      517.29      578.92     33.60 o 
  -8   5   1       33.33       24.59     11.91 o 
  -7   5   1      685.55      709.52     21.98 o 
  -6   5   1       55.16       49.20      7.42 o 
  -5   5   1     1560.37     1590.71     28.30 o 
  -4   5   1      383.73      384.38     12.57 o 
  -3   5   1     1590.15     1530.17     23.39 o 
  -2   5   1      199.82      234.83     11.92 o 
  -1   5   1      347.32      277.91     11.46 o 
   0   5   1       37.66       33.27      3.39 o 
   1   5   1     7299.03     7093.41     78.76 o 
   2   5   1      316.00      365.98     10.87 o 
   3   5   1      302.82      289.82     12.50 o 
   4   5   1      123.69      127.88      9.80 o 
   5   5   1     2971.93     2974.82     47.51 o 
   6   5   1      184.86      204.45     15.96 o 
   7   5   1      577.13      584.75     24.95 o 
   8   5   1       29.88       12.24      7.89 o 
   9   5   1     1398.23     1375.00     35.34 o 
  10   5   1        6.22        2.98     10.77 o 
  11   5   1        5.84        6.76     15.32 o 
 -10   6   1      673.38      719.32     33.01 o 
  -9   6   1      492.45      472.11     27.96 o 
  -8   6   1       16.07        6.00      8.14 o 
  -7   6   1      340.84      283.82     27.74 o 
  -6   6   1     2525.30     2558.96     50.53 o 
  -5   6   1      188.26      177.64     22.51 o 
  -4   6   1       96.17      100.06     11.07 o 
  -3   6   1     1553.51     1583.07     40.14 o 
  -2   6   1     7611.08     7630.10    118.00 o 
  -1   6   1      882.18      957.50     22.40 o 
   0   6   1       68.87       65.20      4.63 o 
   1   6   1      122.48      117.13      6.52 o 
   2   6   1     5612.45     5687.39     75.67 o 
   3   6   1        1.52       -2.88      2.98 o 
   4   6   1     1464.17     1454.56     53.05 o 
   5   6   1       55.00       54.83     10.84 o 
   6   6   1     1744.39     1718.97     49.65 o 
   7   6   1        1.17       -1.31      6.34 o 
   8   6   1       24.33       12.91      8.13 o 
   9   6   1       11.83        9.95      8.79 o 
  10   6   1      639.96      650.71     48.70 o 
 -10   7   1       27.96       34.21     11.20 o 
  -9   7   1      735.99      749.35     33.18 o 
  -8   7   1     1449.60     1382.86     42.01 o 
  -7   7   1      563.69      561.42     56.42 o 
  -6   7   1       53.44       56.16     10.96 o 
  -5   7   1     1213.97     1194.82     33.49 o 
  -4   7   1     1194.46     1155.09     49.30 o 
  -3   7   1     3287.23     3255.79     53.18 o 
  -2   7   1      760.34      775.26     22.76 o 
  -1   7   1     2183.71     2243.98     38.56 o 
   0   7   1     1410.96     1299.95     26.68 o 
   1   7   1     1497.68     1406.42     65.52 o 
   2   7   1       36.00       23.76     12.06 o 
   3   7   1       83.71       99.73      8.87 o 
   4   7   1      743.35      730.24     25.10 o 
   5   7   1      655.58      672.84     25.32 o 
   6   7   1      302.05      275.14     19.68 o 
   7   7   1       48.52       38.90      9.18 o 
   8   7   1       51.03       80.87     12.19 o 
   9   7   1      204.31      234.30     19.62 o 
  10   7   1       49.06       31.05     11.59 o 
  -9   8   1      162.22      179.69     21.03 o 
  -8   8   1       29.19       22.12     11.51 o 
  -7   8   1       13.12       21.27      9.94 o 
  -6   8   1     1229.05     1272.68     37.94 o 
  -5   8   1      959.02      953.00     31.18 o 
  -4   8   1       45.05       41.51      9.60 o 
  -3   8   1     1644.18     1623.06     37.01 o 
  -2   8   1     2544.00     2632.77     65.13 o 
  -1   8   1     1770.21     1777.49     54.81 o 
   0   8   1        0.31       -0.25      6.99 o 
   1   8   1      720.97      643.99     36.59 o 
   2   8   1       40.52       35.64     11.67 o 
   3   8   1     2548.40     2522.45     88.04 o 
   4   8   1       22.09       20.89      7.98 o 
   5   8   1      654.96      691.04     27.10 o 
   6   8   1      326.67      330.45     20.86 o 
   7   8   1      627.44      647.29     24.91 o 
   8   8   1       16.24        5.99      8.60 o 
   9   8   1      484.09      414.50     24.37 o 
  -9   9   1        2.26        1.20      9.52 o 
  -8   9   1      138.44      154.10     24.45 o 
  -7   9   1      141.06      116.04     16.83 o 
  -6   9   1       67.21       54.96     15.64 o 
  -5   9   1       24.83       13.50     20.76 o 
  -4   9   1      579.20      615.79     33.89 o 
  -3   9   1      598.19      587.85     39.89 o 
  -2   9   1       80.53       63.43     14.54 o 
  -1   9   1      144.20      139.47     19.08 o 
   0   9   1     3122.52     3014.39     73.32 o 
   1   9   1     1099.91     1146.87     44.03 o 
   2   9   1      460.50      480.85     30.55 o 
   3   9   1      103.28       82.25     19.80 o 
   4   9   1     2712.58     2680.16     72.65 o 
   5   9   1       47.31       16.38     12.61 o 
   6   9   1       60.44       66.37     17.58 o 
   7   9   1       47.88       23.52     14.77 o 
   8   9   1      736.59      734.89     42.57 o 
  -8  10   1        7.73        7.01     14.10 o 
  -7  10   1      366.58      374.27     52.89 o 
  -6  10   1        0.39       -4.33     12.15 o 
  -5  10   1      578.71      547.56     91.07 o 
  -4  10   1        4.53       14.86     12.10 o 
  -3  10   1      296.82      336.85     31.36 o 
  -2  10   1      472.22      449.84     33.27 o 
  -1  10   1      134.94      112.73     30.44 o 
   0  10   1        0.82       -1.21      9.21 o 
   1  10   1      357.51      346.83     29.64 o 
   2  10   1       36.39       22.05     11.85 o 
   3  10   1      651.28      715.13     67.63 o 
   4  10   1        1.61        9.13     17.66 o 
   5  10   1      153.85      115.76     21.22 o 
   6  10   1        8.45        4.06     12.86 o 
   7  10   1     1529.13     1427.68     59.19 o 
  -6  11   1       29.28       37.14     17.38 o 
  -5  11   1       12.89       15.24     22.01 o 
  -4  11   1      766.84      837.08     62.75 o 
  -3  11   1      132.23      110.13     20.74 o 
  -2  11   1       78.06       50.83     16.06 o 
  -1  11   1      374.29      342.36     31.75 o 
   0  11   1     1585.24     1519.41     63.77 o 
   1  11   1      629.10      583.26     37.47 o 
   2  11   1       92.08       56.53     17.07 o 
   3  11   1       32.09       23.54     13.75 o 
   4  11   1      619.83      697.03     47.98 o 
   5  11   1       83.64       56.89     28.27 o 
   6  11   1       96.25      116.14     42.83 o 
  -5  12   1      152.32      159.55     27.77 o 
  -4  12   1       21.78       15.37     16.17 o 
  -3  12   1      307.69      297.30     37.81 o 
  -2  12   1      365.77      359.33     35.31 o 
  -1  12   1       68.92       45.71     17.47 o 
   0  12   1       38.93       38.52     15.27 o 
   1  12   1      203.70      172.64     26.10 o 
   2  12   1      311.35      371.46     35.59 o 
   3  12   1      799.88      735.58     61.11 o 
   4  12   1      111.85      132.32     34.43 o 
   5  12   1       13.88      -16.64     12.92 o 
  -2  13   1       46.58       37.40     17.13 o 
  -1  13   1      139.27      109.93     22.89 o 
   0  13   1      112.46      136.05     25.07 o 
   1  13   1      331.82      282.09     33.17 o 
   2  13   1       60.44       44.35     18.72 o 
 -12   0   2      276.36      258.69     62.87 o 
 -10   0   2      872.79      799.91     39.18 o 
  -8   0   2     3818.45     4052.31    114.07 o 
  -6   0   2      237.65      215.37     23.06 o 
  -4   0   2      345.71      257.27     18.44 o 
  -2   0   2    28953.53    28719.14    418.27 o 
   0   0   2    23151.47    22145.42    279.75 o 
   2   0   2      812.39      759.39     25.47 o 
   4   0   2     6539.69     6610.78     92.00 o 
   6   0   2     1474.59     1461.85     40.82 o 
   8   0   2     1682.18     1696.08     61.77 o 
  10   0   2      101.55       78.66     24.27 o 
  12   0   2      306.71      338.94     48.94 o 
 -12   1   2        0.56       -2.64      9.29 o 
 -11   1   2      321.99      349.24     23.28 o 
 -10   1   2       52.70       69.92     11.48 o 
  -9   1   2      611.90      630.32     26.56 o 
  -8   1   2       13.34        5.21      9.38 o 
  -7   1   2     1277.58     1242.29     38.18 o 
  -6   1   2      724.69      781.27     56.40 o 
  -5   1   2     1149.28     1017.22     23.51 o 
  -4   1   2      877.11      919.12     20.00 o 
  -3   1   2     7900.00     7991.23     76.23 o 
  -2   1   2      608.50      619.75      9.73 o 
  -1   1   2    14171.55    14697.63     98.30 o 
   0   1   2     1913.30     1900.46     18.91 o 
   1   1   2    14384.79    14468.58    109.39 o 
   2   1   2      366.14      383.24      8.49 o 
   3   1   2    13898.70    13883.45    163.91 o 
   4   1   2      453.17      514.56     18.43 o 
   5   1   2        6.80       -0.01      3.53 o 
   6   1   2      169.30      136.29     12.04 o 
   7   1   2     3668.59     3841.74     74.90 o 
   8   1   2      447.05      470.66     23.23 o 
   9   1   2       43.74       35.44     11.27 o 
  10   1   2      282.23      317.57     29.70 o 
  11   1   2      872.79      893.54     45.01 o 
  12   1   2       42.07       61.19     23.06 o 
 -12   2   2      331.21      356.05     28.44 o 
 -11   2   2      341.07      364.55     23.05 o 
 -10   2   2        9.60       15.41      9.99 o 
  -9   2   2       49.11       34.20     10.77 o 
  -8   2   2      874.44      883.59     33.20 o 
  -7   2   2     1571.93     1632.75     43.08 o 
  -6   2   2       18.33       18.58      5.94 o 
  -5   2   2       12.49       24.15      3.49 o 
  -4   2   2     8164.01     8440.83     87.74 o 
  -3   2   2     2178.20     2053.66     39.47 o 
  -2   2   2        9.60       23.03      3.16 o 
  -1   2   2      276.24      371.39      9.53 o 
   0   2   2     9204.80     8998.43     83.55 o 
   1   2   2    27859.50    27327.30    179.92 o 
   2   2   2     9447.23     9617.56     70.58 o 
   3   2   2     2526.70     2523.95     30.94 o 
   4   2   2    10408.30    10571.21     94.12 o 
   5   2   2     3007.20     2986.84     44.39 o 
   6   2   2       93.88       61.01      7.75 o 
   7   2   2       20.81       13.98      8.14 o 
   8   2   2      220.94      187.56     16.92 o 
   9   2   2     1101.00     1121.92     38.23 o 
  10   2   2      987.08     1053.66     37.72 o 
  11   2   2       85.15       84.91     19.82 o 
 -11   3   2       38.00       34.04     11.20 o 
 -10   3   2      713.74      680.50     51.95 o 
  -9   3   2      135.97      173.19     32.34 o 
  -8   3   2      258.28      256.07     15.42 o 
  -7   3   2       24.69       11.40      5.56 o 
  -6   3   2      939.68      883.75     21.09 o 
  -5   3   2     2217.16     2346.94     44.15 o 
  -4   3   2      926.38     1023.57     21.89 o 
  -3   3   2     1332.24     1370.98     20.48 o 
  -2   3   2     1744.38     1697.79     23.22 o 
  -1   3   2     3726.03     3622.81     42.69 o 
   0   3   2     6512.09     6670.06     67.70 o 
   1   3   2      121.17      114.94      4.33 o 
   2   3   2     3890.20     3700.94     30.96 o 
   3   3   2     5516.92     5917.06     49.92 o 
   4   3   2     3893.72     3817.53     64.00 o 
   5   3   2      268.65      298.18     12.47 o 
   6   3   2     2460.11     2431.11     38.84 o 
   7   3   2     2229.30     2168.62     46.80 o 
   8   3   2      516.62      468.03     20.20 o 
   9   3   2       76.87       97.95     28.62 o 
  10   3   2      840.06      916.16     35.60 o 
  11   3   2      385.32      413.47     29.13 o 
 -11   4   2      256.40      241.58     23.24 o 
 -10   4   2       88.89       96.08     15.38 o 
  -9   4   2      519.38      512.42     21.43 o 
  -8   4   2       62.06       78.14     10.06 o 
  -7   4   2     1647.04     1625.60     31.62 o 
  -6   4   2      211.57      223.63     11.99 o 
  -5   4   2     1799.88     1789.84     25.79 o 
  -4   4   2      296.35      341.12      9.89 o 
  -3   4   2     3287.29     3364.04     32.68 o 
  -2   4   2       24.78       18.77      5.09 o 
  -1   4   2       31.89       39.07      5.34 o 
   0   4   2     2297.92     2472.54     40.01 o 
   1   4   2     4813.56     4589.39     39.50 o 
   2   4   2      654.95      679.77     11.28 o 
   3   4   2     2633.81     2724.29     35.49 o 
   4   4   2      631.38      577.69     17.94 o 
   5   4   2     2666.28     2583.72     38.16 o 
   6   4   2     1985.12     1896.57     34.26 o 
   7   4   2      907.71      931.01     25.34 o 
   8   4   2      190.15      201.68     15.65 o 
   9   4   2      880.00      914.68     29.38 o 
  10   4   2      105.68       84.74     15.70 o 
  11   4   2        3.43        5.14     17.78 o 
 -11   5   2       33.96       22.92     15.36 o 
 -10   5   2      815.37      887.54     59.81 o 
  -9   5   2      186.32      152.69     21.30 o 
  -8   5   2      100.91       83.22     15.73 o 
  -7   5   2        7.15       -0.23      6.25 o 
  -6   5   2     3592.00     3439.47     49.97 o 
  -5   5   2       13.83       22.38      7.76 o 
  -4   5   2      697.06      679.79     18.39 o 
  -3   5   2       16.47       26.83      4.17 o 
  -2   5   2     4984.15     4970.20     87.08 o 
  -1   5   2      661.01      777.04     19.28 o 
   0   5   2      837.98      788.82     18.70 o 
   1   5   2     3153.48     3351.28     32.16 o 
   2   5   2     6200.56     6167.13     65.30 o 
   3   5   2        1.61        3.11      2.62 o 
   4   5   2      391.95      319.46      9.27 o 
   5   5   2       61.11       66.97      7.17 o 
   6   5   2     1835.18     1739.49     32.89 o 
   7   5   2      571.37      549.61     28.73 o 
   8   5   2        5.25        6.57      7.37 o 
   9   5   2        5.34       -6.86      7.56 o 
  10   5   2      425.31      411.24     23.95 o 
  11   5   2        5.19       -3.01     12.93 o 
 -10   6   2        0.07        9.53     10.39 o 
  -9   6   2      652.84      682.75     50.03 o 
  -8   6   2      568.93      535.89     39.14 o 
  -7   6   2      534.85      596.00     25.43 o 
  -6   6   2       14.72        3.70      6.72 o 
  -5   6   2     1631.53     1612.53     37.28 o 
  -4   6   2     1782.72     1737.53     37.01 o 
  -3   6   2     8322.00     8295.05     96.30 o 
  -2   6   2       10.11       14.27      5.47 o 
  -1   6   2       48.14       33.17      5.89 o 
   0   6   2       38.70       39.32      6.02 o 
   1   6   2      685.24      612.00     11.66 o 
   2   6   2      317.19      307.32     11.16 o 
   3   6   2       31.50       45.13      4.82 o 
   4   6   2      553.82      595.46     15.48 o 
   5   6   2     2040.13     1970.61     30.77 o 
   6   6   2      111.06      119.25      9.93 o 
   7   6   2        1.11        0.39      6.55 o 
   8   6   2      106.00       95.34     12.61 o 
   9   6   2     1021.79     1044.03     32.89 o 
  10   6   2      128.47      123.28     16.06 o 
 -10   7   2      789.73      814.71     44.53 o 
  -9   7   2      271.24      222.26     21.82 o 
  -8   7   2      126.08       97.43     14.85 o 
  -7   7   2      490.39      477.92     27.60 o 
  -6   7   2     2516.51     2484.62     51.74 o 
  -5   7   2      937.46      941.30     29.64 o 
  -4   7   2       63.09       69.21     10.04 o 
  -3   7   2     1057.69     1053.98     28.44 o 
  -2   7   2     2719.58     2724.28     46.19 o 
  -1   7   2      382.13      384.21     23.58 o 
   0   7   2      146.74      145.62     15.65 o 
   1   7   2      454.64      468.35     17.01 o 
   2   7   2      418.18      421.36     13.31 o 
   3   7   2     2769.86     2872.68     35.29 o 
   4   7   2      634.42      657.16     19.67 o 
   5   7   2      111.16      114.85     13.05 o 
   6   7   2       19.79       20.15      7.41 o 
   7   7   2       38.48       54.51      9.92 o 
   8   7   2      673.63      606.13     24.62 o 
   9   7   2        8.88        0.17      9.24 o 
  10   7   2       54.59       41.06     11.86 o 
  -9   8   2      605.81      575.65     64.56 o 
  -8   8   2      228.82      217.26     20.55 o 
  -7   8   2      695.53      627.86     27.91 o 
  -6   8   2        9.11        7.78      8.54 o 
  -5   8   2      344.58      315.51     20.42 o 
  -4   8   2     1372.49     1380.75     36.05 o 
  -3   8   2      536.39      536.31     21.73 o 
  -2   8   2      760.40      773.65     24.41 o 
  -1   8   2     2316.37     2323.31     59.64 o 
   0   8   2     1711.16     1667.35     49.47 o 
   1   8   2      870.91      849.26     62.38 o 
   2   8   2       75.25       72.59     14.40 o 
   3   8   2      537.81      507.06     29.31 o 
   4   8   2      525.10      528.27     30.45 o 
   5   8   2      278.18      303.51     33.44 o 
   6   8   2      442.37      424.68     20.17 o 
   7   8   2       77.71       56.42     10.74 o 
   8   8   2      836.80      804.72     38.67 o 
   9   8   2       65.91       66.90     12.87 o 
  -9   9   2      316.11      361.86     28.73 o 
  -8   9   2       90.52       66.04     14.78 o 
  -7   9   2      230.46      226.09     21.19 o 
  -6   9   2      318.07      327.97     23.17 o 
  -5   9   2      308.59      284.55     31.79 o 
  -4   9   2      163.47      182.31     22.71 o 
  -3   9   2        4.00       14.47     11.49 o 
  -2   9   2      417.49      417.02     29.51 o 
  -1   9   2     1472.50     1567.96     51.67 o 
   0   9   2      931.09      980.16     61.95 o 
   1   9   2      768.40      760.78     36.01 o 
   2   9   2      285.44      268.38     26.05 o 
   3   9   2      235.04      259.18     40.14 o 
   4   9   2       35.28       20.79     12.51 o 
   5   9   2      222.29      225.11     26.35 o 
   6   9   2      113.40      122.85     24.08 o 
   7   9   2      920.95     1111.53     65.32 o 
   8   9   2       90.52       70.36     20.19 o 
  -8  10   2      392.12      383.31     37.05 o 
  -7  10   2       27.72       34.81     17.10 o 
  -6  10   2      125.63      135.99     23.26 o 
  -5  10   2        0.10      -10.37     13.10 o 
  -4  10   2      974.56     1090.00     48.23 o 
  -3  10   2        1.62       -5.93      8.65 o 
  -2  10   2      777.95      808.02     39.91 o 
  -1  10   2        9.77       -8.93     12.59 o 
   0  10   2     1893.91     1915.28     60.91 o 
   1  10   2       26.81       24.49     12.77 o 
   2  10   2        1.93       -5.90      9.65 o 
   3  10   2       15.39        4.38     25.69 o 
   4  10   2     1051.12     1112.41     48.46 o 
   5  10   2        4.44        4.24     12.67 o 
   6  10   2      336.64      277.90     30.70 o 
   7  10   2        2.93       -0.55     14.06 o 
  -6  11   2      106.52      134.26     24.43 o 
  -5  11   2      218.24      265.44     31.09 o 
  -4  11   2       35.67       45.25     17.25 o 
  -3  11   2      249.68      229.71     27.25 o 
  -2  11   2      254.41      270.11     49.37 o 
  -1  11   2       91.98      104.01     19.73 o 
   0  11   2      246.17      220.15     38.83 o 
   1  11   2       10.69       15.75     13.01 o 
   2  11   2        1.11       11.77     12.21 o 
   3  11   2      934.84      962.27     47.56 o 
   4  11   2       12.02        1.12     12.55 o 
   5  11   2       59.06       30.53     16.85 o 
   6  11   2      132.72       90.29     22.24 o 
  -5  12   2        9.48       14.34     30.40 o 
  -4  12   2      492.41      476.59     39.76 o 
  -3  12   2      318.36      290.34     32.24 o 
  -2  12   2       74.96       94.50     20.96 o 
  -1  12   2      432.60      413.93     41.54 o 
   0  12   2      479.64      446.04     37.39 o 
   1  12   2      260.69      278.73     50.40 o 
   2  12   2      253.60      194.41     27.53 o 
   3  12   2        2.98       -3.99     13.43 o 
   4  12   2      217.46      220.00     30.55 o 
   5  12   2      210.07      214.81     30.74 o 
  -2  13   2      291.53      246.85     46.28 o 
  -1  13   2      381.52      310.94     34.73 o 
   0  13   2        0.54       -2.52     13.78 o 
   1  13   2       61.75       72.00     19.90 o 
   2  13   2      256.73      273.37     33.82 o 
 -11   0   3      252.22      244.83     38.60 o 
  -9   0   3      401.66      386.10     39.37 o 
  -7   0   3     2039.02     2149.20     72.60 o 
  -5   0   3     6159.27     5900.33    122.40 o 
  -3   0   3       47.68       69.01     10.88 o 
  -1   0   3     4115.82     4034.80     51.55 o 
   1   0   3    15973.86    15634.17    169.11 o 
   3   0   3    11067.87    10516.25    177.69 o 
   5   0   3      861.08      918.07     41.36 o 
   7   0   3     2844.43     3036.57     93.57 o 
   9   0   3      219.31      236.85     35.84 o 
  11   0   3     1072.34     1133.32     72.40 o 
 -12   1   3      653.73      649.14     37.57 o 
 -11   1   3      310.01      290.17     20.66 o 
 -10   1   3       43.22       39.66     11.68 o 
  -9   1   3      333.64      341.62     26.83 o 
  -8   1   3     3063.55     3135.34     68.76 o 
  -7   1   3      372.71      378.57     21.66 o 
  -6   1   3      440.39      443.70     20.95 o 
  -5   1   3      351.94      459.48     16.04 o 
  -4   1   3     8929.51     9018.74    119.61 o 
  -3   1   3     1365.46     1346.94     18.28 o 
  -2   1   3     1632.83     1652.72     19.11 o 
  -1   1   3    21426.67    21588.07    138.96 o 
   0   1   3    17516.67    17311.57    116.30 o 
   1   1   3     1383.97     1319.64     16.96 o 
   2   1   3       10.08        8.82      2.44 o 
   3   1   3      271.71      271.66     10.83 o 
   4   1   3     3588.97     3406.48     83.94 o 
   5   1   3      308.89      269.13     16.68 o 
   6   1   3     1737.29     1772.36     44.91 o 
   7   1   3        1.85       -0.46      7.46 o 
   8   1   3      564.98      589.35     30.40 o 
   9   1   3       44.12       28.55     12.96 o 
  10   1   3      592.52      644.72     36.68 o 
  11   1   3        4.07       14.88     31.28 o 
 -12   2   3        7.31        5.26      9.98 o 
 -11   2   3       56.02       78.41     15.95 o 
 -10   2   3      135.39      153.95     22.25 o 
  -9   2   3     2238.06     2252.33     55.78 o 
  -8   2   3      251.48      240.65     21.20 o 
  -7   2   3     1379.33     1456.02     41.13 o 
  -6   2   3     4071.68     4136.29     58.78 o 
  -5   2   3      835.50      719.22     14.44 o 
  -4   2   3      472.88      448.02     10.80 o 
  -3   2   3     4231.53     4395.14     41.54 o 
  -2   2   3       40.09       60.09      4.09 o 
  -1   2   3     1695.63     1790.39     20.04 o 
   0   2   3      547.77      601.92      9.53 o 
   1   2   3    19380.54    19855.72    134.57 o 
   2   2   3     1579.84     1550.74     20.72 o 
   3   2   3     3504.35     3358.03     36.77 o 
   4   2   3        5.27       10.80      3.81 o 
   5   2   3      229.59      215.54     13.11 o 
   6   2   3     2123.16     2198.45     36.97 o 
   7   2   3      818.42      791.35     26.68 o 
   8   2   3     1334.84     1291.96     36.89 o 
   9   2   3       46.92       74.67     16.18 o 
  10   2   3        2.09       -9.57     11.01 o 
  11   2   3      284.25      317.44     44.93 o 
 -11   3   3      187.74      212.36     21.21 o 
 -10   3   3        0.19       -0.20      8.96 o 
  -9   3   3       75.03       54.49     19.98 o 
  -8   3   3      480.00      502.42     18.98 o 
  -7   3   3     1502.95     1557.43     35.56 o 
  -6   3   3        6.77        4.49      5.11 o 
  -5   3   3      667.06      657.44     19.25 o 
  -4   3   3     4195.71     4146.79     54.75 o 
  -3   3   3     1856.07     1672.99     29.83 o 
  -2   3   3      131.55      153.73      6.02 o 
  -1   3   3       73.20       76.40      6.19 o 
   0   3   3     6563.09     6474.26     56.49 o 
   1   3   3    12836.79    12806.57     92.06 o 
   2   3   3     1435.79     1451.55     21.45 o 
   3   3   3      853.10      848.75     14.58 o 
   4   3   3     1589.25     1513.06     25.81 o 
   5   3   3     3182.50     3112.30     57.50 o 
   6   3   3      717.92      714.38     20.87 o 
   7   3   3      177.42      185.61     14.78 o 
   8   3   3      182.29      174.91     14.72 o 
   9   3   3     1325.77     1395.01     60.35 o 
  10   3   3     1398.21     1322.58     51.62 o 
  11   3   3        4.64        1.54     26.65 o 
 -11   4   3       37.52       46.07     23.84 o 
 -10   4   3      882.01      924.63     29.40 o 
  -9   4   3       20.85       12.70      7.48 o 
  -8   4   3      835.80      826.97     23.99 o 
  -7   4   3      218.15      210.55     13.19 o 
  -6   4   3     4550.35     4544.63     59.20 o 
  -5   4   3       48.78       69.87      7.29 o 
  -4   4   3      147.73      126.63     14.63 o 
  -3   4   3     1086.37     1125.86     18.71 o 
  -2   4   3      873.09      760.78     18.73 o 
  -1   4   3     1055.22     1090.53     21.95 o 
   0   4   3     8981.36     8961.50     76.02 o 
   1   4   3      582.96      609.14     11.99 o 
   2   4   3    12847.77    13001.72     96.76 o 
   3   4   3     1823.03     1912.84     22.53 o 
   4   4   3     2581.03     2543.23     30.20 o 
   5   4   3      451.93      438.61     24.46 o 
   6   4   3      844.27      832.60     24.95 o 
   7   4   3      947.48      951.24     27.16 o 
   8   4   3       90.07      117.41     12.97 o 
   9   4   3       68.36       71.35     12.00 o 
  10   4   3      362.10      408.05     36.93 o 
  11   4   3       20.93       10.69     14.54 o 
 -11   5   3      143.00      129.21     33.37 o 
 -10   5   3       13.20       19.19     33.10 o 
  -9   5   3      346.68      358.06     29.40 o 
  -8   5   3      371.51      406.13     23.34 o 
  -7   5   3     2643.93     2618.49     74.15 o 
  -6   5   3        0.65       -0.89      4.19 o 
  -5   5   3      969.31      956.34     18.25 o 
  -4   5   3      643.41      703.36     13.85 o 
  -3   5   3     7304.29     7347.49     68.35 o 
  -2   5   3      105.54      134.93     11.04 o 
  -1   5   3     1496.99     1658.99     30.17 o 
   0   5   3     2995.88     3311.33     45.90 o 
   1   5   3     5728.32     5676.83     55.72 o 
   2   5   3      824.40      887.79     15.91 o 
   3   5   3        0.39        2.35      2.74 o 
   4   5   3      320.80      394.38     12.79 o 
   5   5   3     2133.70     2074.04     31.39 o 
   6   5   3      108.24      115.43     10.85 o 
   7   5   3        0.61        7.93      6.39 o 
   8   5   3      240.36      202.16     16.73 o 
   9   5   3     1225.67     1250.28     34.65 o 
  10   5   3       62.31       62.42     14.06 o 
  11   5   3       11.55       -2.13     18.52 o 
 -10   6   3      911.89      944.02     37.46 o 
  -9   6   3      171.83      196.24     19.90 o 
  -8   6   3       93.79       78.11     13.03 o 
  -7   6   3      708.64      708.18     27.41 o 
  -6   6   3     1974.94     1990.29     43.77 o 
  -5   6   3      306.39      285.40     17.37 o 
  -4   6   3     1815.36     1750.83     37.09 o 
  -3   6   3      808.92      885.51     42.58 o 
  -2   6   3    10049.45     9953.76    108.61 o 
  -1   6   3       70.04       68.54     18.12 o 
   0   6   3     1680.15     1643.70     35.49 o 
   1   6   3        0.12        2.66      3.07 o 
   2   6   3      965.70      841.90     16.23 o 
   3   6   3     1061.78     1084.79     17.61 o 
   4   6   3     2315.54     2232.78     31.70 o 
   5   6   3        0.71       -5.73      4.30 o 
   6   6   3      483.77      477.63     16.60 o 
   7   6   3       28.38       11.17      6.45 o 
   8   6   3      672.99      655.99     25.13 o 
   9   6   3      132.52      143.78     15.78 o 
  10   6   3      318.38      297.18     31.16 o 
 -10   7   3       42.88       32.92     12.88 o 
  -9   7   3      674.38      690.50     52.63 o 
  -8   7   3      130.64      122.27     15.95 o 
  -7   7   3      222.77      200.35     18.22 o 
  -6   7   3      236.73      230.61     18.44 o 
  -5   7   3      493.15      530.83     24.91 o 
  -4   7   3      341.28      295.34     17.70 o 
  -3   7   3     3684.94     3680.85     58.01 o 
  -2   7   3       19.88       13.80      6.27 o 
  -1   7   3     1025.57     1071.73     26.70 o 
   0   7   3      442.04      377.37     18.53 o 
   1   7   3     2441.30     2437.78     57.58 o 
   2   7   3      501.93      515.92     14.80 o 
   3   7   3      801.97      814.93     17.62 o 
   4   7   3      143.02      146.00     11.37 o 
   5   7   3      709.05      693.15     21.74 o 
   6   7   3       65.61       74.81     10.84 o 
   7   7   3        3.64        2.22      9.02 o 
   8   7   3      562.95      591.80     25.33 o 
   9   7   3      186.33      192.93     20.68 o 
  10   7   3      126.17      137.99     28.92 o 
  -9   8   3      223.62      224.04     22.38 o 
  -8   8   3      450.86      427.05     27.02 o 
  -7   8   3       11.66       10.75      9.02 o 
  -6   8   3      563.42      592.56     26.25 o 
  -5   8   3     1688.34     1689.08     41.92 o 
  -4   8   3      237.34      211.52     21.38 o 
  -3   8   3       39.90       39.39      9.96 o 
  -2   8   3     2909.39     2876.01     50.43 o 
  -1   8   3     2531.05     2524.01     62.45 o 
   0   8   3      369.82      381.69     26.67 o 
   1   8   3      472.90      479.25     59.97 o 
   2   8   3       11.02        4.33      6.10 o 
   3   8   3     2360.67     2277.84     61.83 o 
   4   8   3      447.84      418.26     33.16 o 
   5   8   3       15.57        8.17      8.59 o 
   6   8   3      145.27      166.09     15.06 o 
   7   8   3     1875.46     1898.01     41.87 o 
   8   8   3      120.00      117.46     15.25 o 
   9   8   3       10.41        8.38     10.86 o 
  -8   9   3      248.01      250.25     23.05 o 
  -7   9   3      126.59      119.83     28.62 o 
  -6   9   3      819.12      822.18     32.20 o 
  -5   9   3       27.91       39.48     10.86 o 
  -4   9   3      326.14      365.48     29.80 o 
  -3   9   3       93.92       89.26     17.01 o 
  -2   9   3      296.32      332.73     27.25 o 
  -1   9   3       30.49       23.83     11.07 o 
   0   9   3     1550.42     1624.99     67.19 o 
   1   9   3      430.38      408.30     29.24 o 
   2   9   3     1302.20     1278.80     47.46 o 
   3   9   3       61.82       51.09     25.29 o 
   4   9   3     1407.77     1428.97    111.20 o 
   5   9   3      239.07      221.44     25.77 o 
   6   9   3      800.98      834.35     42.75 o 
   7   9   3       69.78       57.21     18.66 o 
   8   9   3      369.35      375.87     36.77 o 
  -8  10   3        8.41        5.48     14.84 o 
  -7  10   3        3.00       -1.62     12.30 o 
  -6  10   3       47.14       28.53     19.70 o 
  -5  10   3      407.21      449.56     35.50 o 
  -4  10   3       52.80       32.09     22.11 o 
  -3  10   3      106.14      116.60     19.96 o 
  -2  10   3       56.55       61.81     16.31 o 
  -1  10   3     2616.89     2707.67     73.30 o 
   0  10   3      167.48      174.30     53.53 o 
   1  10   3      153.99      146.50     21.45 o 
   2  10   3       33.56       63.58     16.13 o 
   3  10   3      639.90      668.83     37.65 o 
   4  10   3        0.37      -10.95     11.10 o 
   5  10   3        8.38        1.28     12.33 o 
   6  10   3       27.22       21.32     14.23 o 
   7  10   3     1003.09     1058.86     52.81 o 
  -6  11   3       17.64       23.98     15.63 o 
  -5  11   3        6.23       18.18     18.91 o 
  -4  11   3      291.21      277.33     30.36 o 
  -3  11   3       50.07       62.06     17.59 o 
  -2  11   3      225.13      281.37     31.82 o 
  -1  11   3      104.13      106.88     32.52 o 
   0  11   3      368.15      372.82     32.31 o 
   1  11   3      308.38      340.06     31.78 o 
   2  11   3       97.54      102.80     20.09 o 
   3  11   3        0.14       -1.27     12.32 o 
   4  11   3     1167.43     1152.21     62.34 o 
   5  11   3      154.91       95.96     21.48 o 
   6  11   3      334.47      336.69     35.98 o 
  -5  12   3      205.19      245.73     67.62 o 
  -4  12   3       34.44       51.18     17.65 o 
  -3  12   3       71.58       42.80     16.18 o 
  -2  12   3      257.26      227.79     29.23 o 
  -1  12   3      374.29      381.15     35.35 o 
   0  12   3      105.66       68.93     23.49 o 
   1  12   3       15.67       16.22     17.19 o 
   2  12   3       71.33       50.48     18.03 o 
   3  12   3      775.49      702.85     54.52 o 
   4  12   3       42.00       41.56     18.44 o 
  -2  13   3        3.18       -5.83     12.77 o 
  -1  13   3        0.31      -18.14     12.09 o 
   0  13   3      120.63       94.48     33.80 o 
   1  13   3      400.93      478.23     57.96 o 
 -12   0   4      302.11      322.83     33.58 o 
 -10   0   4        1.65       -3.33     13.73 o 
  -8   0   4     2800.03     2729.62     89.46 o 
  -6   0   4     2354.99     2491.22     74.64 o 
  -4   0   4       31.94       13.42      4.65 o 
  -2   0   4      432.22      429.81     26.39 o 
   0   0   4     3266.13     3081.07     45.68 o 
   2   0   4     7843.00     7929.43    139.43 o 
   4   0   4     4506.41     4298.69     97.88 o 
   6   0   4     6130.53     6209.87    140.03 o 
   8   0   4      596.85      571.11     43.11 o 
  10   0   4      389.22      440.55     48.02 o 
 -12   1   4       67.70       45.61     12.74 o 
 -11   1   4      256.19      233.41     43.53 o 
 -10   1   4        1.18       -0.82     10.06 o 
  -9   1   4      641.04      608.61     57.07 o 
  -8   1   4      313.17      297.00     43.87 o 
  -7   1   4       49.03       31.80     18.60 o 
  -6   1   4       74.19       76.22      7.92 o 
  -5   1   4     2260.21     2111.21     29.05 o 
  -4   1   4      546.92      605.88     13.37 o 
  -3   1   4      392.45      410.46      9.82 o 
  -2   1   4    13558.13    13713.30     96.04 o 
  -1   1   4    14505.31    13992.65    109.46 o 
   0   1   4     6695.34     6682.46     58.31 o 
   1   1   4    14999.25    14968.24    116.95 o 
   2   1   4      130.00      145.90      6.77 o 
   3   1   4     1550.43     1493.37     28.46 o 
   4   1   4       80.59       55.78      7.24 o 
   5   1   4      274.16      303.42     17.68 o 
   6   1   4      442.92      355.17     29.52 o 
   7   1   4     2943.49     2944.54     65.58 o 
   8   1   4      457.03      448.48     28.08 o 
   9   1   4      161.03      162.92     20.90 o 
  10   1   4      301.29      299.52     29.65 o 
  11   1   4      948.93     1038.54     59.71 o 
 -12   2   4      460.71      390.07     57.37 o 
 -11   2   4      204.73      212.30     21.71 o 
 -10   2   4      351.83      292.30     40.03 o 
  -9   2   4      191.06      181.67     21.05 o 
  -8   2   4      648.37      702.07     31.41 o 
  -7   2   4     2466.24     2639.47     47.49 o 
  -6   2   4      679.08      672.95     21.82 o 
  -5   2   4       31.09       28.58      4.96 o 
  -4   2   4     4488.50     4558.14     69.66 o 
  -3   2   4      394.63      363.38     13.43 o 
  -2   2   4      390.51      410.89     11.21 o 
  -1   2   4     4787.29     4953.41     40.41 o 
   0   2   4      230.62      256.76      7.66 o 
   1   2   4    13120.10    12913.73     92.67 o 
   2   2   4     8271.17     8284.12     72.66 o 
   3   2   4       44.32       49.09      5.97 o 
   4   2   4     2220.68     2330.89     38.54 o 
   5   2   4     3718.01     3843.77     56.59 o 
   6   2   4      463.29      466.26     19.51 o 
   7   2   4       67.99       63.68     15.26 o 
   8   2   4      779.93      771.65     35.37 o 
   9   2   4      238.31      210.48     24.02 o 
  10   2   4      894.41      928.44     44.14 o 
  11   2   4       16.60       15.67     14.79 o 
 -11   3   4       26.59       28.73     16.49 o 
 -10   3   4      189.55      215.96     19.92 o 
  -9   3   4      976.56      818.32     53.48 o 
  -8   3   4      232.86      215.18     16.81 o 
  -7   3   4      153.51      131.26     12.77 o 
  -6   3   4     1054.94      996.35     32.49 o 
  -5   3   4     1042.09     1089.28     28.30 o 
  -4   3   4     2581.48     2517.14     33.09 o 
  -3   3   4      226.79      264.67     12.03 o 
  -2   3   4     1710.69     1685.85     48.03 o 
  -1   3   4      176.46      291.37     15.86 o 
   0   3   4     1003.35     1046.25     15.46 o 
   1   3   4    10098.53    10396.60     78.25 o 
   2   3   4     5140.00     5212.57     46.50 o 
   3   3   4     5807.82     5923.02     58.38 o 
   4   3   4     3663.10     3536.42     50.25 o 
   5   3   4       13.50       18.51      7.90 o 
   6   3   4     2107.20     2072.52     42.01 o 
   7   3   4      777.67      799.60     62.14 o 
   8   3   4      769.89      746.48     29.12 o 
   9   3   4      343.90      321.10     28.14 o 
  10   3   4       34.72       43.26     16.16 o 
  11   3   4      150.92      117.93     55.46 o 
 -11   4   4      197.56      177.28     36.56 o 
 -10   4   4        2.01        1.52      9.26 o 
  -9   4   4       96.47      114.38     15.14 o 
  -8   4   4        7.21       12.51      6.32 o 
  -7   4   4     2107.34     2169.98     43.11 o 
  -6   4   4      377.84      382.90     14.56 o 
  -5   4   4      737.10      729.67     28.73 o 
  -4   4   4       57.12       47.45      5.68 o 
  -3   4   4     7953.40     8060.46     84.31 o 
  -2   4   4      160.78      136.17      6.26 o 
  -1   4   4      255.35      261.07      7.63 o 
   0   4   4     1280.76     1277.45     17.71 o 
   1   4   4    18647.15    18476.91    130.99 o 
   2   4   4     2528.43     2741.49     30.73 o 
   3   4   4      437.94      464.46     13.82 o 
   4   4   4      594.95      638.22     19.60 o 
   5   4   4     4392.10     4368.01     62.69 o 
   6   4   4      623.38      603.37     22.30 o 
   7   4   4        1.68        5.74      7.09 o 
   8   4   4      407.34      377.74     23.25 o 
   9   4   4      408.88      442.79     35.60 o 
  10   4   4      236.40      251.86     27.88 o 
  11   4   4       99.04      107.81     22.15 o 
 -11   5   4        9.59       15.11     18.70 o 
 -10   5   4      887.04      850.94     42.62 o 
  -9   5   4        2.69        1.85      7.99 o 
  -8   5   4      114.82      120.28     14.83 o 
  -7   5   4      111.80      117.19     13.78 o 
  -6   5   4     3189.82     3177.99     54.77 o 
  -5   5   4        3.14        0.94      4.98 o 
  -4   5   4      408.80      410.87     12.63 o 
  -3   5   4       94.01      103.44      6.33 o 
  -2   5   4     5498.03     5475.78     67.70 o 
  -1   5   4      301.90      263.07     12.49 o 
   0   5   4     5924.12     5804.79     56.21 o 
   1   5   4      117.86      143.39      9.38 o 
   2   5   4     1480.59     1461.80     21.78 o 
   3   5   4       55.39       54.40      5.75 o 
   4   5   4     2896.20     2828.69     39.26 o 
   5   5   4       47.79       47.58      7.40 o 
   6   5   4      273.73      273.80     17.25 o 
   7   5   4       26.39       19.08      8.58 o 
   8   5   4      629.85      610.86     26.76 o 
   9   5   4        5.22        2.33      9.73 o 
  10   5   4       50.05       43.43     13.72 o 
 -10   6   4       86.52       85.90     17.59 o 
  -9   6   4      842.54      841.18     34.99 o 
  -8   6   4       46.75       41.51     11.22 o 
  -7   6   4     1046.19     1076.56     55.26 o 
  -6   6   4       80.09       91.55     12.12 o 
  -5   6   4      186.95      168.15     14.63 o 
  -4   6   4      708.54      630.02     21.79 o 
  -3   6   4     4277.83     4090.96     59.71 o 
  -2   6   4     1018.31     1132.50     27.33 o 
  -1   6   4        3.78        7.74      4.79 o 
   0   6   4       64.71       70.78      5.34 o 
   1   6   4     1315.18     1246.24     20.44 o 
   2   6   4     1606.59     1685.81     24.60 o 
   3   6   4      523.73      531.49     14.29 o 
   4   6   4      438.77      428.48     15.77 o 
   5   6   4      802.50      756.86     21.80 o 
   6   6   4      164.45      185.08     13.82 o 
   7   6   4      631.49      583.24     22.06 o 
   8   6   4       42.93       52.09     12.34 o 
   9   6   4      589.56      542.46     30.72 o 
  10   6   4      130.86      128.14     22.66 o 
 -10   7   4      416.04      388.07     28.25 o 
  -9   7   4      422.25      402.75     39.74 o 
  -8   7   4        4.69       19.80      9.84 o 
  -7   7   4       18.54       14.59      9.04 o 
  -6   7   4     2496.77     2479.45     51.51 o 
  -5   7   4     1652.38     1601.55     39.51 o 
  -4   7   4     1046.05      998.51     37.17 o 
  -3   7   4      137.51      134.93     12.92 o 
  -2   7   4     2756.13     2663.57     46.51 o 
  -1   7   4      899.53      864.77     31.23 o 
   0   7   4     1125.01     1132.05     27.82 o 
   1   7   4      107.53      126.86      9.76 o 
   2   7   4      688.86      744.14     27.69 o 
   3   7   4     2170.69     2212.26     31.12 o 
   4   7   4      145.04      163.56     30.04 o 
   5   7   4      320.39      349.87     43.12 o 
   6   7   4       49.25       43.87     10.33 o 
   7   7   4      487.33      490.79     26.24 o 
   8   7   4      392.48      403.16     26.61 o 
   9   7   4        1.34       -5.91      9.34 o 
  -9   8   4      200.54      225.45     36.15 o 
  -8   8   4      368.19      368.52     25.76 o 
  -7   8   4      361.73      339.54     23.48 o 
  -6   8   4       67.52       67.11     12.48 o 
  -5   8   4       30.01       28.89      9.62 o 
  -4   8   4       99.19      107.71     13.13 o 
  -3   8   4     2775.44     2738.96     51.10 o 
  -2   8   4      790.50      753.12     40.52 o 
  -1   8   4       97.60       82.46     10.75 o 
   0   8   4     1629.18     1711.71     51.02 o 
   1   8   4      865.92      849.93     35.83 o 
   2   8   4      354.24      395.15     31.39 o 
   3   8   4        2.71       -0.45      9.02 o 
   4   8   4      339.67      336.29     55.16 o 
   5   8   4      251.56      221.53     24.65 o 
   6   8   4     1240.71     1185.58     37.12 o 
   7   8   4      173.05      184.65     19.52 o 
   8   8   4      141.19      152.22     19.15 o 
   9   8   4      131.96      120.44     18.61 o 
  -8   9   4       76.11       44.39     13.04 o 
  -7   9   4      277.27      256.10     22.57 o 
  -6   9   4        4.98        8.53      9.54 o 
  -5   9   4      619.86      614.82     26.60 o 
  -4   9   4       12.87       27.74     12.19 o 
  -3   9   4      234.41      247.83     25.38 o 
  -2   9   4        6.83        3.67      9.41 o 
  -1   9   4     1318.74     1270.94     49.22 o 
   0   9   4       44.94       48.29     17.09 o 
   1   9   4      213.16      235.34     24.34 o 
   2   9   4       39.20       53.46     10.82 o 
   3   9   4      728.91      792.08     38.20 o 
   4   9   4      581.95      554.05     34.71 o 
   5   9   4       25.40       17.88     12.57 o 
   6   9   4       23.03       31.22     15.09 o 
   7   9   4     1207.07     1194.51     53.38 o 
   8   9   4       55.55       49.39     18.74 o 
  -7  10   4       29.11       37.91     16.71 o 
  -6  10   4      713.71      770.82     42.56 o 
  -5  10   4       89.72      122.42     21.64 o 
  -4  10   4      909.43      958.65     44.25 o 
  -3  10   4        0.54       10.82     11.30 o 
  -2  10   4      682.33      662.32     36.41 o 
  -1  10   4       31.86       49.83     15.34 o 
   0  10   4     1990.94     1985.23     94.59 o 
   1  10   4        0.41        3.36     10.59 o 
   2  10   4       64.51       77.00     17.81 o 
   3  10   4      287.88      268.39     38.66 o 
   4  10   4      743.93      795.73     44.64 o 
   5  10   4       15.30        0.57     12.21 o 
   6  10   4      413.94      496.08     59.08 o 
   7  10   4        0.25       14.47     20.86 o 
  -6  11   4       13.26        1.59     13.86 o 
  -5  11   4      701.87      753.57     92.91 o 
  -4  11   4       51.52       53.58     17.36 o 
  -3  11   4      175.55      152.32     23.41 o 
  -2  11   4       31.88       24.96     14.04 o 
  -1  11   4      633.51      624.06     37.50 o 
   0  11   4        5.14       25.06     13.87 o 
   1  11   4       81.17       88.00     30.24 o 
   2  11   4        0.85       -1.75     13.01 o 
   3  11   4     1044.31     1062.39     49.58 o 
   4  11   4        6.04      -12.14     11.17 o 
   5  11   4       20.11       -3.48     13.09 o 
   6  11   4      105.10       84.46     22.77 o 
  -4  12   4      302.24      354.62     37.36 o 
  -3  12   4      232.10      234.40     31.79 o 
  -2  12   4      212.83      178.21     26.45 o 
  -1  12   4       20.58        4.40     13.13 o 
   0  12   4      516.47      502.27     55.54 o 
   1  12   4      104.02      135.09     38.93 o 
   2  12   4      113.11       73.23     41.79 o 
   3  12   4        3.66        8.34     13.69 o 
   4  12   4      175.31      169.18     36.24 o 
  -1  13   4      120.04      134.05     24.64 o 
   0  13   4      214.35      224.11     29.65 o 
 -11   0   5      315.20      362.46     45.58 o 
  -9   0   5      726.51      618.53     44.40 o 
  -7   0   5       87.12       54.45      9.81 o 
  -5   0   5     8734.70     8584.38    139.91 o 
  -3   0   5     3551.40     3830.80     57.60 o 
  -1   0   5     1365.74     1339.48     65.52 o 
   1   0   5     3953.58     4046.40     60.30 o 
   3   0   5     3648.30     3377.32     81.05 o 
   5   0   5      586.88      624.38     36.01 o 
   7   0   5     3643.12     3493.60    105.05 o 
   9   0   5       26.61       43.91     21.63 o 
  11   0   5      723.80      789.26     64.36 o 
 -12   1   5      543.74      518.15     56.69 o 
 -11   1   5       64.43       30.02     14.39 o 
 -10   1   5      221.46      213.06     38.68 o 
  -9   1   5      107.40       93.93     16.28 o 
  -8   1   5     2488.06     2460.26     60.42 o 
  -7   1   5      450.03      446.86     23.55 o 
  -6   1   5     4322.22     4326.69     57.54 o 
  -5   1   5      395.35      500.63     15.62 o 
  -4   1   5     1907.97     2075.76     24.71 o 
  -3   1   5     6549.56     6645.40     53.96 o 
  -2   1   5     8572.81     8210.80     56.15 o 
  -1   1   5     2575.14     2625.70     30.45 o 
   0   1   5     3110.38     2954.21     25.27 o 
   1   1   5     1128.75     1219.43     18.86 o 
   2   1   5     1297.83     1229.16     22.87 o 
   3   1   5      586.49      637.21     17.85 o 
   4   1   5     3793.42     3868.92     54.12 o 
   5   1   5     3585.06     3637.81     67.57 o 
   6   1   5     2269.62     2190.74     52.76 o 
   7   1   5      103.74      134.23     19.51 o 
   8   1   5      502.65      514.46     30.17 o 
   9   1   5        2.43        8.17     11.44 o 
  10   1   5      374.14      372.89     32.57 o 
  11   1   5       49.26       36.14     26.55 o 
 -12   2   5       30.16       31.27     13.52 o 
 -11   2   5       25.71        4.55      9.73 o 
 -10   2   5      124.20      117.01     18.99 o 
  -9   2   5     1510.82     1533.39     50.08 o 
  -8   2   5      305.56      325.64     23.90 o 
  -7   2   5       65.52       58.54      9.32 o 
  -6   2   5      238.81      208.62     13.33 o 
  -5   2   5     7293.98     7388.26     69.66 o 
  -4   2   5       63.37       66.30      5.47 o 
  -3   2   5      299.04      337.73      8.96 o 
  -2   2   5     4811.97     4860.69     39.19 o 
  -1   2   5     8679.72     8545.37     64.61 o 
   0   2   5      148.11      185.44      6.30 o 
   1   2   5      228.06      264.07      8.95 o 
   2   2   5      228.19      284.22     13.48 o 
   3   2   5     5624.47     5666.26     71.03 o 
   4   2   5     4485.08     4370.26     73.00 o 
   5   2   5       18.41       24.83      7.24 o 
   6   2   5      127.97      128.47     12.97 o 
   7   2   5     2874.16     2837.30     87.84 o 
   8   2   5       17.29       10.45     10.33 o 
   9   2   5       99.65       62.09     16.74 o 
  10   2   5       57.36       65.70     25.78 o 
  11   2   5      325.22      265.17     81.05 o 
 -11   3   5      374.17      374.34     26.16 o 
 -10   3   5      256.04      220.49     24.57 o 
  -9   3   5        6.50       14.37     11.23 o 
  -8   3   5        5.29       -3.15      6.09 o 
  -7   3   5     2745.72     2656.59     55.15 o 
  -6   3   5       87.88       82.42      9.77 o 
  -5   3   5     1131.96     1296.38     21.22 o 
  -4   3   5       56.39       73.67      6.34 o 
  -3   3   5     6534.89     6475.72     60.70 o 
  -2   3   5      834.47      804.94     13.62 o 
  -1   3   5     1153.09     1247.54     17.13 o 
   0   3   5     1540.88     1839.92     22.33 o 
   1   3   5     3960.41     3942.31     37.92 o 
   2   3   5     1163.41     1064.37     18.78 o 
   3   3   5        7.86        2.55      3.30 o 
   4   3   5      612.56      592.54     15.83 o 
   5   3   5     2233.16     2041.25     43.28 o 
   6   3   5        5.02       11.38      6.35 o 
   7   3   5      827.84      745.31     27.03 o 
   8   3   5        0.48       -2.58      9.23 o 
   9   3   5       76.73       65.03     18.09 o 
  10   3   5      733.71      646.49     86.67 o 
  11   3   5       91.18       89.15     72.47 o 
 -11   4   5        0.19        8.44     18.32 o 
 -10   4   5      369.78      414.45     46.78 o 
  -9   4   5      525.70      519.53     30.99 o 
  -8   4   5      974.65     1037.66     44.20 o 
  -7   4   5      407.60      386.41     22.55 o 
  -6   4   5     5487.38     5476.58     62.74 o 
  -5   4   5       19.84       18.37      4.77 o 
  -4   4   5      609.95      572.96     16.70 o 
  -3   4   5       51.35       49.32      5.28 o 
  -2   4   5     5778.85     6030.53     57.21 o 
  -1   4   5      820.98      818.00     14.14 o 
   0   4   5     7137.73     7422.72     61.46 o 
   1   4   5     3500.96     3532.78     36.37 o 
   2   4   5     5823.29     5509.86     57.36 o 
   3   4   5      867.84      767.25     16.12 o 
   4   4   5     2749.90     2632.37     36.70 o 
   5   4   5      205.33      197.52     14.77 o 
   6   4   5     1195.13     1188.56     32.34 o 
   7   4   5       13.57       15.35      8.19 o 
   8   4   5     1324.16     1337.38     40.44 o 
   9   4   5       47.01       50.30     12.90 o 
  10   4   5       25.86       19.63     14.75 o 
 -11   5   5      292.99      341.14     54.85 o 
 -10   5   5       56.98       39.62     14.72 o 
  -9   5   5      130.37      137.94     16.56 o 
  -8   5   5       15.03       47.48     24.40 o 
  -7   5   5     1704.96     1801.38     41.73 o 
  -6   5   5       14.33       15.41      7.00 o 
  -5   5   5      637.81      619.11     17.04 o 
  -4   5   5      130.71      116.29      8.03 o 
  -3   5   5     4642.04     4759.62     50.29 o 
  -2   5   5      682.93      763.81     14.48 o 
  -1   5   5      561.33      643.14     13.31 o 
   0   5   5     2440.64     2457.26     28.94 o 
   1   5   5    13458.75    13247.47    101.45 o 
   2   5   5      362.76      391.73     11.58 o 
   3   5   5      689.97      699.36     16.04 o 
   4   5   5       31.41       31.72      5.79 o 
   5   5   5     3129.86     3126.33     46.42 o 
   6   5   5       16.80       24.79      8.36 o 
   7   5   5      491.69      491.23     23.11 o 
   8   5   5      166.70      135.61     16.39 o 
   9   5   5     1221.77     1192.26     39.95 o 
  10   5   5        0.19        0.59     10.40 o 
 -10   6   5      765.42      877.27     35.82 o 
  -9   6   5      400.66      368.06     25.01 o 
  -8   6   5       85.74      111.95     14.79 o 
  -7   6   5      217.04      206.87     17.48 o 
  -6   6   5      928.43      902.31     29.00 o 
  -5   6   5      189.95      200.08     15.47 o 
  -4   6   5     1963.39     2001.07     40.28 o 
  -3   6   5       53.82       59.86      8.84 o 
  -2   6   5     1807.91     1759.73     35.23 o 
  -1   6   5      116.69      159.64     11.98 o 
   0   6   5     4588.19     4536.90     53.94 o 
   1   6   5      381.38      367.61     11.10 o 
   2   6   5      829.33      805.99     17.03 o 
   3   6   5      219.60      230.24     10.73 o 
   4   6   5     2457.40     2411.69     39.07 o 
   5   6   5       24.51       21.32      9.72 o 
   6   6   5       18.92       20.72     10.08 o 
   7   6   5      119.70      117.41     13.32 o 
   8   6   5      951.99      884.29     28.80 o 
   9   6   5       20.81        3.24     10.09 o 
  10   6   5       32.59       39.21     17.20 o 
 -10   7   5       90.18       99.52     16.67 o 
  -9   7   5       61.74       59.60     13.32 o 
  -8   7   5      181.52      177.07     25.14 o 
  -7   7   5      413.98      415.30     23.97 o 
  -6   7   5      143.41      159.60     16.00 o 
  -5   7   5       19.46       12.13      7.83 o 
  -4   7   5      599.07      571.78     22.46 o 
  -3   7   5     3610.01     3614.39     58.32 o 
  -2   7   5     1244.97     1238.90     31.73 o 
  -1   7   5        2.22        7.14      5.56 o 
   0   7   5      400.69      400.72     15.09 o 
   1   7   5     1733.09     1723.23     31.43 o 
   2   7   5      543.82      555.45     17.88 o 
   3   7   5     1469.90     1511.46     25.84 o 
   4   7   5       14.70       14.43      6.01 o 
   5   7   5      957.31      950.54     36.07 o 
   6   7   5      730.23      727.97     28.28 o 
   7   7   5       57.93       38.53     11.55 o 
   8   7   5      279.98      268.38     23.35 o 
   9   7   5      359.79      427.60     40.84 o 
  -9   8   5      356.44      345.80     26.30 o 
  -8   8   5        7.64        1.23      8.87 o 
  -7   8   5        1.98       -9.19      8.10 o 
  -6   8   5       30.20       15.70      9.08 o 
  -5   8   5      108.98      124.83     14.58 o 
  -4   8   5      887.80      848.98     41.34 o 
  -3   8   5       96.01      103.38     12.57 o 
  -2   8   5      385.85      372.05     19.18 o 
  -1   8   5     1124.97     1207.45     31.66 o 
   0   8   5      987.07      992.42     29.03 o 
   1   8   5        4.59        4.69      6.56 o 
   2   8   5       16.49       13.30     11.20 o 
   3   8   5      905.20      896.90     38.38 o 
   4   8   5      702.87      715.96     35.74 o 
   5   8   5      221.32      222.36     25.08 o 
   6   8   5        3.56       -6.28     10.82 o 
   7   8   5      551.99      535.69     33.84 o 
   8   8   5      279.61      249.62     23.03 o 
   9   8   5       32.75       40.31     13.45 o 
  -8   9   5      200.38      175.90     25.51 o 
  -7   9   5       81.09       88.30     15.60 o 
  -6   9   5      294.18      300.96     22.56 o 
  -5   9   5       66.70       47.51     11.38 o 
  -4   9   5      646.11      723.73     28.17 o 
  -3   9   5        6.53       13.92     10.82 o 
  -2   9   5      409.23      391.64     29.14 o 
  -1   9   5      258.54      255.01     24.49 o 
   0   9   5      829.64      825.41     37.39 o 
   1   9   5      211.03      180.73     17.51 o 
   2   9   5     1162.48     1164.43     58.59 o 
   3   9   5        7.70       11.70     13.64 o 
   4   9   5      585.70      574.20     35.47 o 
   5   9   5      115.19       77.15     23.31 o 
   6   9   5     1563.51     1527.16     58.47 o 
   7   9   5      122.16      107.03     21.63 o 
   8   9   5       81.31       54.60     27.15 o 
  -7  10   5      100.46       81.63     20.68 o 
  -6  10   5       51.22       48.07     19.14 o 
  -5  10   5      600.79      666.64     87.82 o 
  -4  10   5       36.98       37.71     13.35 o 
  -3  10   5        3.39       13.81     11.63 o 
  -2  10   5      209.83      236.90     27.41 o 
  -1  10   5     3027.46     3000.53     78.02 o 
   0  10   5      147.13      158.99     22.44 o 
   1  10   5        0.54       -2.86      8.24 o 
   2  10   5       48.79       51.40     16.23 o 
   3  10   5     1083.25     1078.84     47.47 o 
   4  10   5       63.19       64.15     17.88 o 
   5  10   5       42.83       21.25     17.30 o 
   6  10   5        7.04       15.35     14.86 o 
   7  10   5      540.79      594.77     90.80 o 
  -6  11   5      242.96      278.90     32.25 o 
  -5  11   5      141.36      139.78     23.18 o 
  -4  11   5      562.99      560.77     39.73 o 
  -3  11   5        3.53        5.23     12.29 o 
  -2  11   5       56.99       33.09     23.03 o 
  -1  11   5      199.97      198.92     26.00 o 
   0  11   5     1043.23     1089.15    118.28 o 
   1  11   5       71.50       46.78     16.20 o 
   2  11   5      435.64      424.94     40.08 o 
   3  11   5        1.77       -7.68     12.27 o 
   4  11   5      137.95      169.85     25.94 o 
   5  11   5       10.83       20.66     15.53 o 
  -4  12   5       80.74       65.53     18.78 o 
  -3  12   5       50.29       31.13     16.34 o 
  -2  12   5       27.20       14.21     13.71 o 
  -1  12   5        4.48        8.90     27.83 o 
   0  12   5      612.11      520.25     39.67 o 
   1  12   5        7.25       -7.98     13.47 o 
   2  12   5       17.09       -2.26     13.85 o 
   3  12   5      189.70      213.37     29.81 o 
   4  12   5       52.31       63.36     19.50 o 
 -12   0   6      796.17      871.77     66.14 o 
 -10   0   6      199.78      225.70     35.04 o 
  -8   0   6      500.68      517.78     39.58 o 
  -6   0   6     6030.40     5802.89    116.13 o 
  -4   0   6     1974.99     1771.80     37.67 o 
  -2   0   6     3436.85     3288.31     52.84 o 
   0   0   6     1203.37     1309.89     30.68 o 
   2   0   6     5283.96     5236.74    110.22 o 
   4   0   6      333.29      459.97     29.98 o 
   6   0   6     4903.85     5116.53    128.49 o 
   8   0   6     1038.93     1048.77     59.91 o 
  10   0   6      783.25      832.34     62.18 o 
 -12   1   6       10.11       31.97     16.19 o 
 -11   1   6       88.83       80.32     31.58 o 
 -10   1   6        0.52        0.98      9.74 o 
  -9   1   6      556.87      563.75     30.63 o 
  -8   1   6      508.16      564.73     22.36 o 
  -7   1   6      210.63      220.38     14.77 o 
  -6   1   6       13.08       18.25      5.80 o 
  -5   1   6     2626.29     2371.27     33.13 o 
  -4   1   6      618.87      497.76     11.46 o 
  -3   1   6     1706.06     1691.32     20.97 o 
  -2   1   6     1352.68     1364.96     14.71 o 
  -1   1   6      150.74      116.78      7.01 o 
   0   1   6      783.30      840.90     11.73 o 
   1   1   6     3728.80     3792.97     41.31 o 
   2   1   6      307.80      321.27     10.69 o 
   3   1   6     3571.43     3470.60     59.29 o 
   4   1   6      968.85     1065.23     32.41 o 
   5   1   6      519.17      542.30     24.82 o 
   6   1   6      113.95      116.29     15.35 o 
   7   1   6     2731.66     2769.36     66.15 o 
   8   1   6        4.85       -5.65      8.55 o 
   9   1   6      128.94       99.20     19.08 o 
  10   1   6       38.97        4.61     17.39 o 
  11   1   6      716.77      705.26     45.74 o 
 -11   2   6      194.31      176.18     24.15 o 
 -10   2   6      303.52      305.09     27.52 o 
  -9   2   6        0.35       13.94     10.23 o 
  -8   2   6      222.28      219.88     21.04 o 
  -7   2   6     1253.59     1173.47     37.91 o 
  -6   2   6     2832.36     2801.47     46.23 o 
  -5   2   6        1.64        2.82      3.05 o 
  -4   2   6     1808.27     1745.39     20.77 o 
  -3   2   6     7666.12     7764.17     56.87 o 
  -2   2   6     6198.22     6307.30     47.22 o 
  -1   2   6     3517.55     3618.74     30.99 o 
   0   2   6     1026.72      951.20     14.73 o 
   1   2   6     1400.23     1323.76     18.83 o 
   2   2   6     2212.64     2095.79     29.56 o 
   3   2   6     1103.99     1175.60     22.14 o 
   4   2   6      596.18      584.93     21.21 o 
   5   2   6     2390.37     2300.05     43.36 o 
   6   2   6     1041.23     1067.92     33.02 o 
   7   2   6      135.63      142.79     18.66 o 
   8   2   6       74.02       55.83     14.37 o 
   9   2   6        6.02       -3.94     11.11 o 
  10   2   6      608.65      579.62     39.05 o 
  11   2   6      111.34       92.23     21.55 o 
 -11   3   6        0.21      -16.97     13.15 o 
 -10   3   6      297.64      298.72     28.13 o 
  -9   3   6     2425.90     2512.93     65.19 o 
  -8   3   6       16.04       23.67      7.82 o 
  -7   3   6       77.92       72.38     10.01 o 
  -6   3   6      715.22      679.68     26.63 o 
  -5   3   6     1249.19     1177.00     19.00 o 
  -4   3   6      164.01      134.95     10.83 o 
  -3   3   6       67.72       79.54      5.66 o 
  -2   3   6     7211.76     7458.07     60.86 o 
  -1   3   6     3032.88     2993.79     31.07 o 
   0   3   6     4496.19     4346.62     46.75 o 
   1   3   6      625.56      692.19     13.97 o 
   2   3   6       30.05       44.30      6.67 o 
   3   3   6      345.78      320.23     12.02 o 
   4   3   6     6964.13     6989.95     80.11 o 
   5   3   6       42.23       34.68      7.90 o 
   6   3   6        1.34       -3.57      5.80 o 
   7   3   6        6.68        0.78      7.35 o 
   8   3   6     1180.01     1124.30     43.52 o 
   9   3   6       23.20       34.56     16.86 o 
  10   3   6        0.55        9.18     13.91 o 
  11   3   6        1.14       16.78     14.70 o 
 -11   4   6      361.05      334.44     46.87 o 
 -10   4   6       69.90       31.91     21.14 o 
  -9   4   6        8.61       12.51     10.05 o 
  -8   4   6     1491.21     1492.38     83.91 o 
  -7   4   6      448.65      447.85     17.77 o 
  -6   4   6        1.31       -2.97      4.28 o 
  -5   4   6      325.96      314.08     21.91 o 
  -4   4   6       64.58       53.03      5.96 o 
  -3   4   6     3383.22     3264.72     38.57 o 
  -2   4   6     1340.94     1361.62     19.82 o 
  -1   4   6     1385.33     1484.14     20.87 o 
   0   4   6      248.75      337.74      9.96 o 
   1   4   6     4430.17     4480.67     44.20 o 
   2   4   6      144.86      164.03     13.55 o 
   3   4   6     2063.63     2047.79     28.65 o 
   4   4   6      106.91      140.76     10.06 o 
   5   4   6     3008.50     2931.95     42.37 o 
   6   4   6      164.93      168.92     18.14 o 
   7   4   6      607.20      604.75     30.41 o 
   8   4   6      173.98      166.06     17.92 o 
   9   4   6     1064.53     1055.26     45.42 o 
  10   4   6      143.35      152.06     25.24 o 
 -11   5   6        1.71       16.20     19.82 o 
 -10   5   6      451.29      562.70     29.40 o 
  -9   5   6       16.52        8.71     17.90 o 
  -8   5   6      503.65      563.34     24.95 o 
  -7   5   6      230.17      237.27     26.20 o 
  -6   5   6     1564.45     1593.38     43.18 o 
  -5   5   6        6.13       10.36      6.07 o 
  -4   5   6     2417.23     2342.31     33.33 o 
  -3   5   6     1015.05     1102.96     33.39 o 
  -2   5   6      555.19      493.04     17.78 o 
  -1   5   6     1269.93     1416.17     20.92 o 
   0   5   6     2276.26     2106.55     27.34 o 
   1   5   6       73.69       71.94      6.14 o 
   2   5   6     5059.89     5261.38     52.07 o 
   3   5   6       57.19       71.87      7.43 o 
   4   5   6     4181.79     4276.54     64.93 o 
   5   5   6      196.15      181.35     13.04 o 
   6   5   6       40.46       49.85     11.93 o 
   7   5   6        5.09        2.74      7.47 o 
   8   5   6     1202.11     1163.23     68.16 o 
   9   5   6       71.30       56.97     13.82 o 
  10   5   6        3.82        3.14     13.75 o 
 -10   6   6       51.27       74.46     15.63 o 
  -9   6   6       44.33       43.18     11.83 o 
  -8   6   6       29.20       16.88     11.15 o 
  -7   6   6      879.47      863.88     29.47 o 
  -6   6   6      132.32      138.95     13.98 o 
  -5   6   6       10.51       12.91      6.99 o 
  -4   6   6       88.53       88.19     10.86 o 
  -3   6   6     3221.22     3154.90     51.57 o 
  -2   6   6     1655.22     1761.25     35.82 o 
  -1   6   6       75.12       45.45      6.86 o 
   0   6   6      461.29      522.87     23.93 o 
   1   6   6     7125.02     7392.27     66.74 o 
   2   6   6      264.72      292.67     11.52 o 
   3   6   6      253.70      251.59     11.59 o 
   4   6   6      231.15      234.31     20.33 o 
   5   6   6      725.96      750.99     22.66 o 
   6   6   6      117.65      141.44     12.84 o 
   7   6   6      394.95      406.65     21.31 o 
   8   6   6      332.27      312.80     20.44 o 
   9   6   6      295.01      278.70     27.66 o 
 -10   7   6      127.94      172.11     20.43 o 
  -9   7   6      227.95      272.84     34.85 o 
  -8   7   6      320.25      364.32     24.74 o 
  -7   7   6       28.42       22.87     10.25 o 
  -6   7   6     1372.53     1416.86     70.24 o 
  -5   7   6     1593.46     1581.62     55.66 o 
  -4   7   6     1837.69     1857.19     41.02 o 
  -3   7   6      294.83      295.87     17.67 o 
  -2   7   6     1223.97     1196.88     30.91 o 
  -1   7   6      576.16      560.50     18.30 o 
   0   7   6     2173.06     2279.13     54.73 o 
   1   7   6        1.64        0.29      4.50 o 
   2   7   6      184.54      199.94     12.84 o 
   3   7   6     2027.30     2076.40     36.75 o 
   4   7   6      379.16      382.37     17.83 o 
   5   7   6      159.72      167.29     22.19 o 
   6   7   6      225.66      194.69     18.06 o 
   7   7   6      430.35      437.78     31.03 o 
   8   7   6      498.52      525.92     38.68 o 
   9   7   6       44.80       40.74     13.56 o 
  -9   8   6       58.90       47.58     16.07 o 
  -8   8   6      170.62      161.26     18.82 o 
  -7   8   6      915.65      894.45     37.22 o 
  -6   8   6      182.84      172.34     17.59 o 
  -5   8   6       64.53       49.45     10.98 o 
  -4   8   6       63.42       58.51     10.84 o 
  -3   8   6      539.71      538.14     22.78 o 
  -2   8   6      653.35      596.73     23.54 o 
  -1   8   6      185.32      200.19     15.59 o 
   0   8   6      343.98      330.80     16.08 o 
   1   8   6      653.77      649.19     41.45 o 
   2   8   6     1940.26     1935.43     43.39 o 
   3   8   6       65.97       62.45     15.03 o 
   4   8   6      220.17      240.44     57.88 o 
   5   8   6      288.00      335.49     29.72 o 
   6   8   6      731.51      795.17     40.48 o 
   7   8   6      148.21      153.34     23.71 o 
   8   8   6       30.77       36.28     13.08 o 
  -8   9   6        4.14       -3.48      9.30 o 
  -7   9   6        6.00        3.32      9.45 o 
  -6   9   6        1.77       -5.38      8.48 o 
  -5   9   6      990.95     1102.03     36.02 o 
  -4   9   6       33.22       32.46     10.18 o 
  -3   9   6        4.29       -6.82      7.25 o 
  -2   9   6      321.23      320.69     41.66 o 
  -1   9   6     2276.60     2258.77     62.81 o 
   0   9   6      735.03      814.10     30.11 o 
   1   9   6       93.05      114.93     23.19 o 
   2   9   6       30.75       21.22      8.51 o 
   3   9   6      918.24      978.53     43.00 o 
   4   9   6      377.58      349.31     48.25 o 
   5   9   6      239.90      200.35     25.23 o 
   6   9   6        4.35       17.40     15.01 o 
   7   9   6      688.08      732.66     52.83 o 
  -7  10   6       62.49       42.26     17.02 o 
  -6  10   6      311.73      369.82     33.89 o 
  -5  10   6        0.77        0.11     16.76 o 
  -4  10   6      312.73      342.59     30.79 o 
  -3  10   6        9.36       -0.32     10.60 o 
  -2  10   6      532.86      555.89     34.86 o 
  -1  10   6       23.05       18.55     12.56 o 
   0  10   6      655.84      653.91     28.83 o 
   1  10   6       56.55       52.88     14.31 o 
   2  10   6      483.09      577.28     44.89 o 
   3  10   6       15.34       22.41     13.56 o 
   4  10   6      683.30      696.53     39.96 o 
   5  10   6       21.22       10.58     14.73 o 
   6  10   6      463.08      496.38     40.52 o 
  -6  11   6        1.66        5.02     17.29 o 
  -5  11   6      583.57      654.53    101.75 o 
  -4  11   6       61.93       70.17     18.43 o 
  -3  11   6        4.78       21.12     19.87 o 
  -2  11   6       69.21       42.79     15.69 o 
  -1  11   6      768.07      769.86     52.32 o 
   0  11   6       55.22       47.96     12.29 o 
   1  11   6       53.80       44.70     25.46 o 
   2  11   6       18.80       15.48     14.42 o 
   3  11   6      297.83      342.27     33.76 o 
   4  11   6        9.86       -0.32     21.60 o 
   5  11   6      117.28      113.36     23.65 o 
  -4  12   6      107.24      122.24     27.28 o 
  -3  12   6      202.69      209.52     28.51 o 
  -2  12   6      201.60      243.98     52.20 o 
  -1  12   6      150.40      123.97     19.15 o 
   0  12   6      185.15      241.62     29.94 o 
   1  12   6      214.55      251.38     31.36 o 
   2  12   6      198.81      222.45     29.21 o 
   3  12   6        9.95      -17.72     11.81 o 
 -11   0   7      220.43      158.50     32.34 o 
  -9   0   7     1101.38     1122.60     61.23 o 
  -7   0   7      585.11      593.83     25.29 o 
  -5   0   7     7381.93     7286.60    134.76 o 
  -3   0   7     3572.77     3435.18     58.07 o 
  -1   0   7      985.85      904.27     25.87 o 
   1   0   7      305.66      293.12     28.39 o 
   3   0   7     1085.13      960.54     43.22 o 
   5   0   7     1814.86     1738.92     65.34 o 
   7   0   7     2321.59     2302.76     86.65 o 
   9   0   7        5.29      -12.49     15.71 o 
  11   0   7      148.83      141.76     37.62 o 
 -11   1   7       24.37       15.56     13.38 o 
 -10   1   7      548.65      569.11     40.87 o 
  -9   1   7       50.72       69.36     25.00 o 
  -8   1   7      894.94      837.55     27.21 o 
  -7   1   7      669.02      589.60     31.16 o 
  -6   1   7     4844.70     4883.08     56.44 o 
  -5   1   7     1502.90     1639.95     35.75 o 
  -4   1   7      274.28      265.96     10.92 o 
  -3   1   7     7158.13     7630.45     55.73 o 
  -2   1   7     6325.86     6240.74     76.83 o 
  -1   1   7      108.00       95.74      7.13 o 
   0   1   7      183.27      181.91      5.87 o 
   1   1   7       65.08       50.72      5.42 o 
   2   1   7     1741.99     1646.82     26.65 o 
   3   1   7     1068.47     1144.67     31.13 o 
   4   1   7      536.11      606.18     25.45 o 
   5   1   7     1850.84     1875.79     48.60 o 
   6   1   7     2378.43     2310.43     57.63 o 
   7   1   7      445.15      402.84     27.71 o 
   8   1   7      440.49      463.19     31.96 o 
   9   1   7       88.97       79.14     17.69 o 
  10   1   7      395.89      420.22     36.02 o 
  11   1   7       93.88       60.61     20.65 o 
 -11   2   7       53.08       78.11     18.49 o 
 -10   2   7       14.68        6.53     10.47 o 
  -9   2   7      962.25      955.68     39.84 o 
  -8   2   7        8.08       13.87      7.35 o 
  -7   2   7      740.72      795.54     48.64 o 
  -6   2   7      423.54      447.15     15.18 o 
  -5   2   7     3569.20     3771.59     58.29 o 
  -4   2   7     3599.39     3472.85     32.91 o 
  -3   2   7     6560.13     6674.50     51.30 o 
  -2   2   7    10286.30    10869.04     74.90 o 
  -1   2   7     4659.05     4458.88     37.05 o 
   0   2   7      858.80      863.86     14.90 o 
   1   2   7     1682.13     1719.13     26.37 o 
   2   2   7      296.78      360.73     20.06 o 
   3   2   7      379.48      357.96     13.00 o 
   4   2   7     4144.51     3971.00     58.56 o 
   5   2   7      426.55      403.99     18.99 o 
   6   2   7       29.50       26.82     10.90 o 
   7   2   7      675.32      717.80     33.82 o 
   8   2   7      497.44      549.10     32.35 o 
   9   2   7      549.11      575.53     47.06 o 
  10   2   7       18.77       22.75     14.55 o 
 -11   3   7      479.65      490.85     65.36 o 
 -10   3   7      152.67      163.86     22.33 o 
  -9   3   7       13.08        8.78     10.55 o 
  -8   3   7      160.76      166.62     20.10 o 
  -7   3   7     1766.88     1785.17     38.49 o 
  -6   3   7      761.68      706.30     18.89 o 
  -5   3   7        4.95        1.51      3.10 o 
  -4   3   7     1252.25     1252.00     18.05 o 
  -3   3   7     1735.03     1687.27     22.92 o 
  -2   3   7     2414.83     2423.81     49.52 o 
  -1   3   7      634.52      760.91     14.16 o 
   0   3   7      122.38      102.80     14.13 o 
   1   3   7     7519.38     7374.19     63.51 o 
   2   3   7    10095.41    10186.45     83.34 o 
   3   3   7      857.46      858.65     20.13 o 
   4   3   7        0.16        1.84      4.27 o 
   5   3   7     1084.95     1064.53     29.57 o 
   6   3   7      231.99      240.70     17.70 o 
   7   3   7      862.53      907.41     31.53 o 
   8   3   7       24.59       15.79     11.43 o 
   9   3   7      178.57      200.37     24.74 o 
  10   3   7      505.39      524.86     47.31 o 
 -11   4   7       31.13       21.48     21.80 o 
 -10   4   7      475.21      461.40     50.49 o 
  -9   4   7      243.59      211.92     18.80 o 
  -8   4   7      599.60      622.10     25.70 o 
  -7   4   7       71.33       58.72      8.27 o 
  -6   4   7      758.74      761.65     20.10 o 
  -5   4   7      157.01      169.72     15.74 o 
  -4   4   7     1659.73     1596.54     34.72 o 
  -3   4   7      378.79      375.18     11.03 o 
  -2   4   7       77.15       50.95      5.05 o 
  -1   4   7     1027.70      961.40     25.96 o 
   0   4   7     2132.35     2009.25     30.38 o 
   1   4   7     1868.59     1967.93     43.95 o 
   2   4   7      825.53      798.42     16.98 o 
   3   4   7      842.60      825.24     19.32 o 
   4   4   7     4748.06     4525.23     55.75 o 
   5   4   7      147.86      156.40     11.69 o 
   6   4   7       49.78       40.66      9.86 o 
   7   4   7       89.82       60.14     11.54 o 
   8   4   7     1876.35     1880.27     48.39 o 
   9   4   7      333.72      280.33     28.94 o 
  10   4   7       53.83       42.79     17.06 o 
 -10   5   7        2.69      -12.15     16.03 o 
  -9   5   7      129.87      115.80     15.45 o 
  -8   5   7        2.57       16.25      8.63 o 
  -7   5   7      468.63      487.00     22.05 o 
  -6   5   7      520.55      508.53     39.07 o 
  -5   5   7      136.05      140.85     12.71 o 
  -4   5   7      311.42      319.54     25.63 o 
  -3   5   7     3268.49     3381.18     37.96 o 
  -2   5   7       82.87       79.55      6.17 o 
  -1   5   7      924.78      938.72     17.55 o 
   0   5   7     1257.57     1311.48     21.58 o 
   1   5   7     3236.78     3183.64     48.13 o 
   2   5   7       15.61        6.69      4.02 o 
   3   5   7     1459.03     1409.32     24.65 o 
   4   5   7      288.36      291.07     12.80 o 
   5   5   7      204.29      194.59     19.31 o 
   6   5   7      834.82      844.03     29.13 o 
   7   5   7      651.77      720.84     28.63 o 
   8   5   7        2.94       -2.24      9.26 o 
   9   5   7      755.35      754.47     36.44 o 
  10   5   7        6.35       23.37     15.10 o 
 -10   6   7      111.96      141.84     34.35 o 
  -9   6   7       71.63       59.50     27.54 o 
  -8   6   7      784.53      804.00     30.52 o 
  -7   6   7      182.27      165.94     19.16 o 
  -6   6   7      773.37      725.96     26.10 o 
  -5   6   7     1173.28     1091.51     30.46 o 
  -4   6   7      841.66      863.71     26.14 o 
  -3   6   7      392.63      387.42     17.52 o 
  -2   6   7      732.96      741.73     20.43 o 
  -1   6   7       96.44       98.58      9.26 o 
   0   6   7     1728.16     1764.47     31.88 o 
   1   6   7       53.83       81.35      7.21 o 
   2   6   7     1540.31     1467.90     32.19 o 
   3   6   7     1365.33     1345.65     40.13 o 
   4   6   7      588.48      639.19     18.01 o 
   5   6   7       23.25        9.74      9.75 o 
   6   6   7       51.65       34.37      8.88 o 
   7   6   7      325.02      334.15     20.19 o 
   8   6   7      751.59      746.89     27.86 o 
   9   6   7       30.44        2.32      9.31 o 
  -9   7   7       33.78       31.86     13.85 o 
  -8   7   7        1.73       -5.40      8.25 o 
  -7   7   7      566.13      575.93     25.97 o 
  -6   7   7      325.07      270.59     19.44 o 
  -5   7   7      999.84      959.03     31.51 o 
  -4   7   7      243.48      236.81     18.96 o 
  -3   7   7     1286.17     1410.57     34.96 o 
  -2   7   7     1859.41     1870.02     35.20 o 
  -1   7   7      460.04      504.92     18.02 o 
   0   7   7      123.46      122.59     10.79 o 
   1   7   7     1378.01     1364.76     29.08 o 
   2   7   7     1259.79     1287.41     28.73 o 
   3   7   7     1018.15      997.46     25.71 o 
   4   7   7      109.62      115.52     14.30 o 
   5   7   7     2321.27     2324.43     43.16 o 
   6   7   7      695.40      708.95     24.92 o 
   7   7   7      548.12      512.91     59.69 o 
   8   7   7        1.74       -0.83      9.86 o 
   9   7   7       54.90       49.62     14.45 o 
  -9   8   7      418.67      392.71     49.45 o 
  -8   8   7       85.05       91.60     15.40 o 
  -7   8   7       78.08       72.31     13.65 o 
  -6   8   7       10.32        1.44      8.56 o 
  -5   8   7      802.83      810.20     69.23 o 
  -4   8   7      197.31      199.45     17.09 o 
  -3   8   7       73.20       66.16     11.03 o 
  -2   8   7       47.48       40.78      8.40 o 
  -1   8   7     1573.40     1624.16     34.58 o 
   0   8   7     2953.35     2947.40     46.83 o 
   1   8   7      266.77      276.46     15.68 o 
   2   8   7       46.47       37.99     10.06 o 
   3   8   7      196.50      138.16     19.58 o 
   4   8   7     1564.89     1501.36     51.91 o 
   5   8   7      132.24      143.07     21.50 o 
   6   8   7        0.73       -7.24      9.83 o 
   7   8   7      338.30      347.62     32.89 o 
   8   8   7      202.03      221.04     29.21 o 
  -8   9   7      179.56      192.34     21.33 o 
  -7   9   7      239.10      233.44     21.48 o 
  -6   9   7      406.90      447.71     26.37 o 
  -5   9   7      107.32      105.00     14.78 o 
  -4   9   7      444.67      465.31     24.79 o 
  -3   9   7      163.27      183.34     17.26 o 
  -2   9   7      424.88      431.25     20.20 o 
  -1   9   7       18.14       18.72     11.52 o 
   0   9   7      134.18      106.67     19.41 o 
   1   9   7      116.66      148.17     16.26 o 
   2   9   7      514.33      579.03     29.14 o 
   3   9   7        2.63        2.95     10.77 o 
   4   9   7        0.29        4.32     10.65 o 
   5   9   7       67.25       58.54     17.42 o 
   6   9   7      462.14      559.95     59.97 o 
   7   9   7       80.65       45.74     17.59 o 
  -7  10   7       15.04       10.49     11.11 o 
  -6  10   7       44.37       23.31     14.86 o 
  -5  10   7      143.59      166.48     31.46 o 
  -4  10   7       92.18       98.52     19.19 o 
  -3  10   7       40.50       42.85     15.02 o 
  -2  10   7       11.02        7.86      9.80 o 
  -1  10   7      413.05      444.08     37.05 o 
   0  10   7       53.08       64.05     12.89 o 
   1  10   7      415.94      413.90     25.62 o 
   2  10   7      105.01      111.56     19.78 o 
   3  10   7      932.06      912.18     44.77 o 
   4  10   7        1.39        7.21     12.89 o 
   5  10   7      342.93      361.92     34.73 o 
   6  10   7       25.14       -1.08     23.36 o 
  -5  11   7       14.46       22.20     14.48 o 
  -4  11   7      201.00      218.21     74.18 o 
  -3  11   7       64.84       65.97     17.91 o 
  -2  11   7      811.89      776.03     34.03 o 
  -1  11   7       33.94       44.59     13.39 o 
   0  11   7        9.27       12.12     10.98 o 
   1  11   7       46.54       38.39     15.90 o 
   2  11   7      435.18      420.66     35.49 o 
   3  11   7        1.59      -10.29     13.40 o 
   4  11   7       41.65       27.03     19.56 o 
   5  11   7       51.31       89.40     21.41 o 
  -3  12   7        8.18        4.55     15.01 o 
  -2  12   7       54.22       40.05     13.82 o 
  -1  12   7      271.05      293.58     26.09 o 
   0  12   7      430.34      426.13     46.19 o 
   1  12   7      128.45      101.53     32.57 o 
   2  12   7        0.27        5.56     19.16 o 
 -10   0   8      682.19      670.77     51.35 o 
  -8   0   8      172.27      232.97     31.25 o 
  -6   0   8     4795.20     4922.50     82.36 o 
  -4   0   8     1064.50     1133.18     32.23 o 
  -2   0   8    13208.52    13148.69    231.74 o 
   0   0   8       13.39       24.48      6.85 o 
   2   0   8       51.72       95.94     11.95 o 
   4   0   8      223.43      244.43     26.77 o 
   6   0   8     1413.17     1310.89     61.83 o 
   8   0   8      102.09      104.65     25.88 o 
  10   0   8      363.45      463.93     53.04 o 
 -11   1   8        2.74        8.24     13.11 o 
 -10   1   8        1.65       23.70     11.64 o 
  -9   1   8     1370.86     1486.35     50.29 o 
  -8   1   8       23.65        9.81      7.92 o 
  -7   1   8     1389.94     1347.27     33.78 o 
  -6   1   8       14.93       27.04      5.97 o 
  -5   1   8     2955.29     2788.04     39.25 o 
  -4   1   8      182.03      203.13     10.80 o 
  -3   1   8      874.96      888.44     17.07 o 
  -2   1   8      905.84     1002.39     20.68 o 
  -1   1   8     5055.39     4885.91     54.26 o 
   0   1   8     1373.85     1365.35     17.16 o 
   1   1   8     6263.67     6321.07     64.00 o 
   2   1   8      406.75      441.60     17.48 o 
   3   1   8      790.39      693.21     21.96 o 
   4   1   8     2161.58     2267.85     53.17 o 
   5   1   8     1807.75     1804.01     49.04 o 
   6   1   8      156.28      173.38     19.75 o 
   7   1   8      618.07      558.87     30.97 o 
   8   1   8      518.89      565.91     33.47 o 
   9   1   8      367.01      317.20     30.57 o 
  10   1   8       22.60       26.91     16.24 o 
 -11   2   8      224.72      206.58     26.50 o 
 -10   2   8      336.70      388.76     30.49 o 
  -9   2   8       82.96       54.04     21.08 o 
  -8   2   8      620.86      590.35     36.26 o 
  -7   2   8       56.10       39.76      8.58 o 
  -6   2   8     2743.57     2662.99     55.09 o 
  -5   2   8      247.59      226.51     12.43 o 
  -4   2   8      298.02      275.88     11.56 o 
  -3   2   8     3106.37     3059.84     29.31 o 
  -2   2   8     2913.13     2960.02     27.86 o 
  -1   2   8      229.39      275.17      9.25 o 
   0   2   8      432.83      413.20     10.37 o 
   1   2   8      123.83      143.53      8.71 o 
   2   2   8     3731.35     3905.37     47.81 o 
   3   2   8     1900.75     1900.84     31.84 o 
   4   2   8      189.09      226.61     15.30 o 
   5   2   8      826.12      786.35     26.02 o 
   6   2   8     1124.57     1046.34     39.42 o 
   7   2   8      632.14      700.58     46.32 o 
   8   2   8      114.16      110.26     19.17 o 
   9   2   8       45.40       37.98     15.82 o 
  10   2   8      268.90      257.46     30.32 o 
 -11   3   8       15.77       37.05     23.21 o 
 -10   3   8      103.63      117.79     30.73 o 
  -9   3   8      668.99      618.99     26.47 o 
  -8   3   8       70.93       62.39     10.89 o 
  -7   3   8      640.24      639.67     20.12 o 
  -6   3   8       19.48       10.64      4.68 o 
  -5   3   8     3371.19     3369.21     34.89 o 
  -4   3   8     1172.91     1262.19     18.54 o 
  -3   3   8     1154.13     1194.18     17.45 o 
  -2   3   8      451.57      462.00     11.27 o 
  -1   3   8     3272.87     3361.05     35.39 o 
   0   3   8     6737.37     6822.01     59.83 o 
   1   3   8      100.03      117.73      9.01 o 
   2   3   8      569.88      506.17     13.68 o 
   3   3   8      489.11      524.06     16.54 o 
   4   3   8     1949.81     1942.24     34.08 o 
   5   3   8      219.21      202.76     15.91 o 
   6   3   8       59.72       45.78     10.46 o 
   7   3   8      452.54      469.46     32.60 o 
   8   3   8      945.85      952.97     43.10 o 
   9   3   8      182.31      177.01     24.28 o 
  10   3   8       17.64       32.77     16.43 o 
 -11   4   8      365.20      442.51     53.53 o 
 -10   4   8       78.33       55.09     16.68 o 
  -9   4   8       41.18       30.50     12.94 o 
  -8   4   8       29.23       31.35     13.37 o 
  -7   4   8      652.22      680.26     21.15 o 
  -6   4   8       65.80       66.00      7.32 o 
  -5   4   8      402.08      392.77     14.24 o 
  -4   4   8      255.78      254.72     10.29 o 
  -3   4   8      976.49      983.06     18.25 o 
  -2   4   8     1394.49     1415.70     21.72 o 
  -1   4   8     1277.28     1300.46     26.53 o 
   0   4   8      134.53      181.27      8.84 o 
   1   4   8     5998.69     5728.73     55.34 o 
   2   4   8     1579.35     1649.42     29.95 o 
   3   4   8     3052.10     2992.87     42.45 o 
   4   4   8        0.41       -0.06      4.57 o 
   5   4   8      626.99      609.83     19.88 o 
   6   4   8       35.25       31.98     10.05 o 
   7   4   8     2632.00     2582.42     71.72 o 
   8   4   8       38.48       53.19     17.71 o 
   9   4   8      517.44      517.05     37.05 o 
  10   4   8       26.28       29.26     25.47 o 
 -10   5   8      254.14      226.08     39.95 o 
  -9   5   8        0.31       -0.57     14.47 o 
  -8   5   8     1372.52     1420.34     72.43 o 
  -7   5   8       52.05       48.30     25.47 o 
  -6   5   8      449.77      433.91     19.84 o 
  -5   5   8      857.46      849.04     22.54 o 
  -4   5   8     2110.14     2005.90     34.35 o 
  -3   5   8      318.53      317.09     13.68 o 
  -2   5   8        2.90        3.40      3.40 o 
  -1   5   8       44.53       54.36      5.91 o 
   0   5   8     2720.45     2630.06     33.44 o 
   1   5   8      893.84      875.47     18.60 o 
   2   5   8      404.73      372.83     12.84 o 
   3   5   8      188.24      188.85     10.87 o 
   4   5   8     2232.55     2267.78     35.85 o 
   5   5   8      206.09      211.20     14.85 o 
   6   5   8       30.35       48.17     11.23 o 
   7   5   8      112.86      111.87     15.79 o 
   8   5   8     1456.73     1430.67     43.86 o 
   9   5   8        1.91       -7.19     10.08 o 
 -10   6   8       77.17      116.03     30.59 o 
  -9   6   8      173.43      184.92     36.16 o 
  -8   6   8       45.91       31.42     19.79 o 
  -7   6   8     1245.40     1403.28     48.38 o 
  -6   6   8       11.86       -0.82      6.69 o 
  -5   6   8      241.94      223.90     16.22 o 
  -4   6   8       97.98       92.71      9.99 o 
  -3   6   8     1630.46     1674.39     32.34 o 
  -2   6   8      612.17      604.82     32.36 o 
  -1   6   8     1294.55     1247.47     26.89 o 
   0   6   8     1166.79     1135.85     36.93 o 
   1   6   8      981.72     1026.44     21.01 o 
   2   6   8      329.12      296.04     12.53 o 
   3   6   8      409.87      409.49     14.60 o 
   4   6   8      196.41      205.93     12.30 o 
   5   6   8     1811.88     1848.41     54.92 o 
   6   6   8      498.11      478.92     28.81 o 
   7   6   8      247.10      237.36     18.19 o 
   8   6   8       44.50       41.89     11.44 o 
   9   6   8      119.16      126.42     16.07 o 
  -9   7   8       70.70       51.84     23.66 o 
  -8   7   8      597.71      665.88     54.28 o 
  -7   7   8       20.52        6.33     11.85 o 
  -6   7   8       10.90        2.64      7.42 o 
  -5   7   8      507.55      530.43     23.16 o 
  -4   7   8     1063.09     1017.02     27.08 o 
  -3   7   8      433.01      424.81     18.10 o 
  -2   7   8      542.46      549.64     19.44 o 
  -1   7   8      538.20      583.19     21.41 o 
   0   7   8      960.42     1004.80     25.44 o 
   1   7   8      296.27      289.97     15.38 o 
   2   7   8      347.96      362.73     17.04 o 
   3   7   8      362.81      390.30     17.61 o 
   4   7   8     1500.75     1542.37     40.42 o 
   5   7   8        4.48        8.83      7.44 o 
   6   7   8       47.38       27.13      9.44 o 
   7   7   8      184.74      181.73     19.68 o 
   8   7   8      174.74      201.74     26.61 o 
  -9   8   8       32.42      -13.58     19.18 o 
  -8   8   8      149.52       84.38     26.34 o 
  -7   8   8      502.57      524.94     78.39 o 
  -6   8   8      971.09      927.92     32.72 o 
  -5   8   8        1.34       -5.55      7.49 o 
  -4   8   8      332.98      343.08     27.48 o 
  -3   8   8      286.86      296.83     17.24 o 
  -2   8   8      491.19      513.97     24.65 o 
  -1   8   8        3.36       -1.80      5.99 o 
   0   8   8       42.51       16.58      7.77 o 
   1   8   8     1485.77     1464.90     32.85 o 
   2   8   8     1635.33     1666.49     35.07 o 
   3   8   8        5.18        3.84     10.40 o 
   4   8   8       45.57       28.42     12.07 o 
   5   8   8      693.50      682.88     46.68 o 
   6   8   8      936.29      942.92     44.91 o 
   7   8   8       70.16       92.94     21.54 o 
   8   8   8       11.67       27.60     15.82 o 
  -8   9   8       21.25       39.66     23.26 o 
  -7   9   8      136.93      107.93     27.28 o 
  -6   9   8       31.21       28.83     11.26 o 
  -5   9   8      556.01      589.70     27.27 o 
  -4   9   8       70.44       46.92     11.29 o 
  -3   9   8      149.95      135.55     13.93 o 
  -2   9   8       20.54        9.13      7.78 o 
  -1   9   8      435.03      437.26     24.90 o 
   0   9   8        1.29       -0.06      8.07 o 
   1   9   8      786.38      803.20     55.41 o 
   2   9   8       52.84       39.02     11.21 o 
   3   9   8      558.44      580.65     35.96 o 
   4   9   8       89.92       50.21     16.20 o 
   5   9   8      647.37      648.59     39.65 o 
   6   9   8        6.73       -0.36     12.60 o 
   7   9   8       65.76       53.95     18.98 o 
  -6  10   8      763.48      791.51     33.30 o 
  -5  10   8       69.77       70.04     31.76 o 
  -4  10   8      106.64       89.46     18.05 o 
  -3  10   8        0.69       -2.26      8.87 o 
  -2  10   8     1377.68     1378.60     42.88 o 
  -1  10   8       33.99       19.22     10.90 o 
   0  10   8      111.50       91.61     15.00 o 
   1  10   8        5.09      -10.03      8.69 o 
   2  10   8     1532.66     1505.41     55.89 o 
   3  10   8        9.25        8.36     13.89 o 
   4  10   8        1.68        3.73     13.61 o 
   5  10   8       24.22        2.92     17.26 o 
   6  10   8      448.32      428.19     62.00 o 
  -5  11   8      225.32      259.59     29.99 o 
  -4  11   8       72.52       64.62     14.90 o 
  -3  11   8      405.48      427.34     52.63 o 
  -2  11   8       27.49       36.33     12.95 o 
  -1  11   8      569.21      650.71     32.23 o 
   0  11   8        1.22       13.10     14.70 o 
   1  11   8      424.76      418.92     40.12 o 
   2  11   8        3.82       18.84     14.75 o 
   3  11   8      169.51      181.05     37.75 o 
   4  11   8       25.66       43.62     17.54 o 
  -2  12   8      322.24      328.99     27.31 o 
  -1  12   8       26.95       45.52     14.24 o 
   0  12   8       27.43        1.74     14.09 o 
   1  12   8       83.77       89.62     25.55 o 
 -11   0   9       75.26       87.82     27.74 o 
  -9   0   9     1887.44     1852.85     80.84 o 
  -7   0   9     1413.25     1474.83     65.16 o 
  -5   0   9     1954.54     1804.83     44.75 o 
  -3   0   9     2851.49     2996.58    122.92 o 
  -1   0   9     4201.37     4414.54     74.57 o 
   1   0   9     1367.33     1292.78     45.82 o 
   3   0   9      390.30      308.39     30.04 o 
   5   0   9     3005.10     2873.04     93.37 o 
   7   0   9      215.63      146.32     29.90 o 
   9   0   9      527.12      660.86     59.28 o 
 -11   1   9       36.51       38.68     15.20 o 
 -10   1   9      659.51      667.76     36.63 o 
  -9   1   9       26.78        7.44     10.07 o 
  -8   1   9      778.74      747.00     26.90 o 
  -7   1   9      129.61      141.31     18.48 o 
  -6   1   9     3999.63     3957.29     51.93 o 
  -5   1   9       28.66       21.72      7.20 o 
  -4   1   9      128.49      123.20      9.48 o 
  -3   1   9      354.71      376.36     13.50 o 
  -2   1   9     7658.60     7709.09     77.50 o 
  -1   1   9       18.47       12.26      4.56 o 
   0   1   9      126.17      125.07      7.68 o 
   1   1   9      503.37      460.20     15.70 o 
   2   1   9     1191.25     1093.81     28.60 o 
   3   1   9      430.10      414.27     18.39 o 
   4   1   9      324.43      334.78     23.07 o 
   5   1   9      417.83      426.65     26.23 o 
   6   1   9     1925.68     1991.78     57.68 o 
   7   1   9       55.11       45.24     13.68 o 
   8   1   9      387.04      411.02     40.31 o 
   9   1   9       38.17       45.19     16.20 o 
  10   1   9      239.87      239.11     30.65 o 
 -11   2   9       13.41       23.41     13.76 o 
 -10   2   9       21.51        5.37     11.21 o 
  -9   2   9      434.40      420.12     34.75 o 
  -8   2   9      382.10      376.84     21.62 o 
  -7   2   9        2.20       -5.90      5.39 o 
  -6   2   9      191.51      180.45     14.58 o 
  -5   2   9      751.17      715.63     21.86 o 
  -4   2   9     3268.81     3254.75     36.79 o 
  -3   2   9     1629.17     1638.92     19.62 o 
  -2   2   9       23.14       15.51      2.75 o 
  -1   2   9     2755.96     2779.23     35.48 o 
   0   2   9     4489.25     4733.41     45.40 o 
   1   2   9     1949.36     1967.61     26.73 o 
   2   2   9      223.88      257.28     12.41 o 
   3   2   9     1246.73     1267.14     26.61 o 
   4   2   9     2962.42     2984.19     52.06 o 
   5   2   9      926.54      969.53     37.41 o 
   6   2   9       62.76       54.97     14.44 o 
   7   2   9       61.17       82.24     16.35 o 
   8   2   9      650.03      632.90     93.04 o 
   9   2   9      266.28      228.90     34.89 o 
  10   2   9       33.21       24.52     16.68 o 
 -11   3   9      153.81      107.84     30.56 o 
 -10   3   9      190.94      199.86     23.99 o 
  -9   3   9       75.31       63.13     17.71 o 
  -8   3   9       96.79       64.56     21.14 o 
  -7   3   9     1710.34     1651.56     39.47 o 
  -6   3   9      737.12      723.34     24.63 o 
  -5   3   9      759.59      780.49     23.22 o 
  -4   3   9       20.30       20.39      4.55 o 
  -3   3   9     2815.65     2826.91     29.86 o 
  -2   3   9     3256.12     3186.26     34.40 o 
  -1   3   9     3590.98     3612.94     37.98 o 
   0   3   9      183.31      178.49      8.55 o 
   1   3   9     1999.23     1974.42     36.89 o 
   2   3   9     4249.96     4257.18     46.49 o 
   3   3   9      244.15      264.85     16.97 o 
   4   3   9      201.15      208.27     13.36 o 
   5   3   9      846.81      897.76     29.19 o 
   6   3   9      321.54      334.77     21.31 o 
   7   3   9     1446.60     1340.07     48.58 o 
   8   3   9       17.42       16.60     13.25 o 
   9   3   9       72.62       56.75     17.52 o 
  10   3   9      263.04      266.97     78.70 o 
 -10   4   9      133.60       90.09     27.63 o 
  -9   4   9       59.58       77.81     17.37 o 
  -8   4   9      453.06      491.77     31.56 o 
  -7   4   9        0.71       -3.63      8.98 o 
  -6   4   9        3.96       -7.88      5.66 o 
  -5   4   9      901.98      889.83     27.96 o 
  -4   4   9     1666.84     1633.02     39.56 o 
  -3   4   9       27.37       23.73      4.71 o 
  -2   4   9       27.05       38.45      5.90 o 
  -1   4   9       66.01       89.43      6.89 o 
   0   4   9     1757.75     1683.96     25.52 o 
   1   4   9      769.25      798.35     19.30 o 
   2   4   9       62.88       78.51      7.44 o 
   3   4   9      208.08      206.80     11.33 o 
   4   4   9     1522.55     1564.96     32.01 o 
   5   4   9        1.16       -0.56      5.67 o 
   6   4   9      737.59      672.23     42.54 o 
   7   4   9        1.62       -0.66      9.12 o 
   8   4   9      861.92      967.32     44.73 o 
   9   4   9      177.86      142.31     23.64 o 
 -10   5   9       59.99       52.93     17.61 o 
  -9   5   9      231.72      257.71     27.84 o 
  -8   5   9       53.47       55.93     21.73 o 
  -7   5   9      180.66      162.72     20.91 o 
  -6   5   9      146.55      122.08     18.04 o 
  -5   5   9      661.83      586.50     22.79 o 
  -4   5   9      112.60       93.75      9.20 o 
  -3   5   9      420.37      427.18     15.45 o 
  -2   5   9       68.43       70.06      6.69 o 
  -1   5   9     1575.89     1621.37     25.47 o 
   0   5   9      133.84      126.92      8.70 o 
   1   5   9     1384.34     1393.58     24.57 o 
   2   5   9       38.82       43.93      6.38 o 
   3   5   9     2051.53     2005.02     32.23 o 
   4   5   9     2802.83     2760.17     39.89 o 
   5   5   9      229.28      239.05     17.98 o 
   6   5   9       13.50       16.59      9.51 o 
   7   5   9     1200.33     1297.61     40.17 o 
   8   5   9       28.51       15.38     11.37 o 
   9   5   9      112.93      106.79     28.36 o 
 -10   6   9       16.73       14.87     15.30 o 
  -9   6   9       89.76       96.42     29.16 o 
  -8   6   9     1351.35     1292.28     61.37 o 
  -7   6   9      274.72      234.83     32.84 o 
  -6   6   9       98.32       74.44     16.15 o 
  -5   6   9      295.20      279.05     31.10 o 
  -4   6   9     1246.12     1303.52     29.12 o 
  -3   6   9      441.30      411.14     19.53 o 
  -2   6   9        9.26        3.84      5.58 o 
  -1   6   9      652.19      667.49     20.12 o 
   0   6   9     3034.67     3097.03     60.09 o 
   1   6   9      595.00      590.22     26.36 o 
   2   6   9        2.67        1.16      5.18 o 
   3   6   9      352.90      351.14     14.71 o 
   4   6   9     1340.00     1291.50     26.97 o 
   5   6   9        9.30       -5.73      6.45 o 
   6   6   9        4.03       15.97      8.14 o 
   7   6   9       88.52       89.30     12.95 o 
   8   6   9      552.73      534.87     26.77 o 
  -9   7   9      152.15      138.21     23.18 o 
  -8   7   9        3.06        2.91     11.65 o 
  -7   7   9      254.14      272.12     33.79 o 
  -6   7   9       13.10        2.89     10.83 o 
  -5   7   9      397.30      349.53     23.95 o 
  -4   7   9       11.40        8.31      6.52 o 
  -3   7   9      333.03      342.55     17.43 o 
  -2   7   9      653.83      650.87     21.48 o 
  -1   7   9        7.96       12.08      6.39 o 
   0   7   9      361.19      369.43     17.25 o 
   1   7   9      333.14      352.12     24.90 o 
   2   7   9      615.87      616.21     21.07 o 
   3   7   9      273.71      260.60     21.83 o 
   4   7   9       12.41        0.17      8.46 o 
   5   7   9      503.49      518.48     26.98 o 
   6   7   9      162.67      184.22     19.94 o 
   7   7   9      170.52      153.14     18.41 o 
   8   7   9        1.89        1.67     10.81 o 
  -8   8   9      201.69      177.14     35.70 o 
  -7   8   9      178.30      168.67     34.66 o 
  -6   8   9       11.62       19.71     12.25 o 
  -5   8   9      780.81      803.89     43.62 o 
  -4   8   9       77.51       98.93     11.86 o 
  -3   8   9      214.32      201.15     16.18 o 
  -2   8   9       29.67       20.03      7.60 o 
  -1   8   9      484.81      478.32     20.04 o 
   0   8   9       14.61        1.80      6.65 o 
   1   8   9      861.80      927.71     26.76 o 
   2   8   9       34.15       49.18     11.05 o 
   3   8   9       71.12       60.29     11.87 o 
   4   8   9      676.00      727.33     76.26 o 
   5   8   9      525.88      598.35     35.63 o 
   6   8   9       10.86        4.69     13.84 o 
   7   8   9       89.70       98.78     22.37 o 
  -7   9   9       94.07      106.29     29.98 o 
  -6   9   9      576.05      589.53    100.56 o 
  -5   9   9        1.52       -0.72      8.95 o 
  -4   9   9       39.60       22.25      8.79 o 
  -3   9   9       79.15       62.82     11.23 o 
  -2   9   9     1177.49     1201.10     39.91 o 
  -1   9   9       12.24       11.23      7.93 o 
   0   9   9      327.72      329.15     38.97 o 
   1   9   9       57.21       70.12     15.65 o 
   2   9   9     1353.04     1318.72     39.47 o 
   3   9   9        0.99        1.43     10.91 o 
   4   9   9       58.44       33.84     14.90 o 
   5   9   9       11.80       14.94     14.21 o 
   6   9   9      456.56      424.24     38.54 o 
  -6  10   9       12.86        7.48     13.82 o 
  -5  10   9      443.89      525.45     36.60 o 
  -4  10   9        9.05       -1.34      9.89 o 
  -3  10   9      266.18      288.26     23.68 o 
  -2  10   9        5.73        1.14      9.51 o 
  -1  10   9      259.49      282.19     23.25 o 
   0  10   9       46.92       11.53     14.83 o 
   1  10   9     1656.30     1632.37     46.11 o 
   2  10   9        8.88       21.08     13.86 o 
   3  10   9      139.36      168.31     59.43 o 
   4  10   9        0.06        1.58     13.20 o 
   5  10   9      675.02      595.81     42.42 o 
  -4  11   9       15.74       13.21     14.03 o 
  -3  11   9       92.52       88.13     16.49 o 
  -2  11   9      665.40      738.77     34.33 o 
  -1  11   9       92.93      114.60     18.61 o 
   0  11   9        0.07        1.80     10.60 o 
   1  11   9       35.77       31.06     15.71 o 
   2  11   9      511.39      560.99     40.40 o 
   3  11   9       11.90       -1.40     13.34 o 
 -10   0  10     1430.66     1495.32     77.54 o 
  -8   0  10      901.66      948.68     55.51 o 
  -6   0  10     2821.53     2860.28    156.95 o 
  -4   0  10      796.58      880.36     41.70 o 
  -2   0  10     3116.74     2847.79     58.12 o 
   0   0  10      365.71      399.21     21.41 o 
   2   0  10     5860.47     5951.96    157.77 o 
   4   0  10      531.86      533.72     39.55 o 
   6   0  10     1213.42     1101.61     61.34 o 
   8   0  10      646.61      629.67     56.06 o 
  10   0  10      507.00      435.61     55.77 o 
 -11   1  10      111.73      112.26     26.08 o 
 -10   1  10        2.21       13.71     12.12 o 
  -9   1  10      541.63      564.50     32.43 o 
  -8   1  10      118.12      114.45     17.35 o 
  -7   1  10      279.03      305.56     19.03 o 
  -6   1  10      491.87      480.96     17.39 o 
  -5   1  10     1514.73     1588.79     30.78 o 
  -4   1  10       86.28       84.15      9.04 o 
  -3   1  10      709.83      661.07     24.98 o 
  -2   1  10     1670.44     1790.27     31.43 o 
  -1   1  10     1720.88     1656.43     30.57 o 
   0   1  10      616.05      605.68     31.13 o 
   1   1  10     3468.36     3497.94     48.94 o 
   2   1  10      699.60      717.50     24.58 o 
   3   1  10      364.18      374.20     19.39 o 
   4   1  10      248.64      270.81     22.83 o 
   5   1  10     2111.05     2020.04     56.96 o 
   6   1  10       53.37       37.98     13.44 o 
   7   1  10        9.31       11.13     21.80 o 
   8   1  10        8.35       -0.16     11.75 o 
   9   1  10      901.81      931.52     89.30 o 
  10   1  10        2.40       -6.95     14.00 o 
 -11   2  10       80.84       58.61     17.30 o 
 -10   2  10      170.50      214.20     25.05 o 
  -9   2  10       44.72       53.05     20.22 o 
  -8   2  10       10.06       16.29      8.24 o 
  -7   2  10       13.40        8.72      7.10 o 
  -6   2  10      340.44      382.37     29.26 o 
  -5   2  10      757.29      755.83     29.00 o 
  -4   2  10        0.05        3.03      4.60 o 
  -3   2  10      838.31      871.59     21.53 o 
  -2   2  10     6029.20     5884.49     66.23 o 
  -1   2  10     2961.16     2930.51     34.47 o 
   0   2  10      350.17      377.42     10.77 o 
   1   2  10       62.73       54.98      5.85 o 
   2   2  10     2400.85     2325.94     41.71 o 
   3   2  10      619.98      606.54     19.23 o 
   4   2  10      225.69      167.35     31.28 o 
   5   2  10      114.58      120.61     32.96 o 
   6   2  10      724.10      769.63     36.46 o 
   7   2  10      139.65      134.69     20.67 o 
   8   2  10      158.51      203.48     52.37 o 
   9   2  10       92.97       83.05     19.78 o 
 -10   3  10        8.98       20.22     18.95 o 
  -9   3  10      283.39      284.19     23.86 o 
  -8   3  10      612.14      704.44     27.85 o 
  -7   3  10      269.37      248.35     18.28 o 
  -6   3  10        8.31       -6.10      6.39 o 
  -5   3  10      401.04      443.89     17.39 o 
  -4   3  10      979.60      992.86     23.55 o 
  -3   3  10     5726.98     5825.07     66.26 o 
  -2   3  10      241.69      208.58     27.01 o 
  -1   3  10     1288.33     1318.06     28.81 o 
   0   3  10     2712.33     2613.30     32.54 o 
   1   3  10      471.94      436.48     13.46 o 
   2   3  10      108.29      111.19      8.58 o 
   3   3  10       97.23      133.96     11.30 o 
   4   3  10     2315.54     2363.15     40.93 o 
   5   3  10     1007.67     1022.37     32.34 o 
   6   3  10      350.91      312.86     50.33 o 
   7   3  10       77.38       70.63     19.64 o 
   8   3  10      589.01      595.26     38.46 o 
   9   3  10       84.47       63.75     19.13 o 
 -10   4  10       41.33       10.37     17.17 o 
  -9   4  10      408.45      385.45     31.41 o 
  -8   4  10        5.06        7.03     10.30 o 
  -7   4  10      762.27      734.02     35.88 o 
  -6   4  10      500.39      450.83     21.53 o 
  -5   4  10      284.34      304.53     17.73 o 
  -4   4  10        1.97        6.50      5.83 o 
  -3   4  10      420.28      413.61     21.58 o 
  -2   4  10      586.92      595.67     23.87 o 
  -1   4  10     3018.03     3052.39     36.48 o 
   0   4  10      106.64      110.72      8.58 o 
   1   4  10     1057.63     1102.20     29.56 o 
   2   4  10     2373.62     2349.29     33.91 o 
   3   4  10     1217.30     1212.53     24.63 o 
   4   4  10      352.52      344.32     22.41 o 
   5   4  10      188.77      232.68     17.53 o 
   6   4  10      374.61      361.69     23.58 o 
   7   4  10     1551.30     1655.41     46.08 o 
   8   4  10       17.05       15.32     13.95 o 
   9   4  10      194.30      158.58     24.83 o 
 -10   5  10       16.72        5.36     14.40 o 
  -9   5  10       23.30       13.37     13.29 o 
  -8   5  10      965.25      931.95     43.05 o 
  -7   5  10       57.27       41.45     14.36 o 
  -6   5  10      270.88      237.41     24.23 o 
  -5   5  10      313.84      287.41     24.87 o 
  -4   5  10     3190.24     3224.24     73.51 o 
  -3   5  10      219.17      219.60     21.22 o 
  -2   5  10      212.37      231.32     15.80 o 
  -1   5  10        3.00        2.38      4.01 o 
   0   5  10     2364.39     2349.75     33.08 o 
   1   5  10      332.45      335.02     13.03 o 
   2   5  10       61.74       41.15      6.49 o 
   3   5  10      135.07      144.44     10.82 o 
   4   5  10      884.68      860.25     22.17 o 
   5   5  10       14.48       17.45      7.57 o 
   6   5  10       82.62       95.26     12.85 o 
   7   5  10       52.26       58.52     13.27 o 
   8   5  10     1042.39     1073.09     39.71 o 
   9   5  10        6.95        6.84     15.32 o 
  -9   6  10      271.43      259.37     40.38 o 
  -8   6  10       25.33       28.63     14.67 o 
  -7   6  10      418.90      490.00     34.49 o 
  -6   6  10      234.87      185.57     23.07 o 
  -5   6  10     2414.75     2316.12     64.26 o 
  -4   6  10      515.69      530.83    101.82 o 
  -3   6  10      461.81      495.76     36.94 o 
  -2   6  10       85.70       97.78     10.22 o 
  -1   6  10      246.95      276.33     14.75 o 
   0   6  10       51.34       72.16      9.30 o 
   1   6  10     1175.43     1170.53     34.08 o 
   2   6  10       16.36       21.42      5.94 o 
   3   6  10     2452.96     2461.60     37.94 o 
   4   6  10      763.66      735.99     32.33 o 
   5   6  10     1880.50     1794.01     38.90 o 
   6   6  10        2.81       10.50     11.69 o 
   7   6  10      610.17      647.42     26.71 o 
   8   6  10        0.36        3.54     10.95 o 
  -9   7  10      122.31      169.70     25.89 o 
  -8   7  10      420.51      476.88     57.55 o 
  -7   7  10       17.73       29.89     15.88 o 
  -6   7  10      205.81      190.70     32.94 o 
  -5   7  10      204.12      204.34     23.88 o 
  -4   7  10      340.76      383.22     28.99 o 
  -3   7  10       24.81        9.80      8.57 o 
  -2   7  10       11.68       14.16      7.27 o 
  -1   7  10       67.56       65.03      9.42 o 
   0   7  10      265.13      279.03     24.18 o 
   1   7  10      104.90      117.10     11.81 o 
   2   7  10      239.47      235.97     17.17 o 
   3   7  10        9.50       13.67      7.39 o 
   4   7  10      983.80     1013.89     34.30 o 
   5   7  10      224.84      201.87     22.02 o 
   6   7  10        6.76        3.96      9.58 o 
   7   7  10        0.51       -5.31      9.34 o 
  -8   8  10        0.68      -14.63     12.09 o 
  -7   8  10      172.24      162.64     24.06 o 
  -6   8  10     1464.59     1478.56     93.64 o 
  -5   8  10       58.05       18.89     24.89 o 
  -4   8  10       14.33       12.38     11.01 o 
  -3   8  10       32.18       54.55     12.93 o 
  -2   8  10      798.11      810.39     33.60 o 
  -1   8  10      202.83      190.83     15.13 o 
   0   8  10      235.66      228.32     16.03 o 
   1   8  10      277.70      284.98     23.98 o 
   2   8  10      827.41      853.21     41.66 o 
   3   8  10       89.05      115.68     15.51 o 
   4   8  10       36.30       27.05     10.60 o 
   5   8  10       70.28       91.80     19.74 o 
   6   8  10      361.90      401.32     34.96 o 
   7   8  10       89.99       91.35     21.01 o 
  -7   9  10      206.49      163.49     24.72 o 
  -6   9  10       28.44       -2.93     11.67 o 
  -5   9  10      937.87      870.37     59.05 o 
  -4   9  10       18.93       17.61     13.39 o 
  -3   9  10      415.87      382.85     38.27 o 
  -2   9  10        7.47        4.59      7.49 o 
  -1   9  10      789.70      761.88     34.59 o 
   0   9  10       34.74       17.49      9.01 o 
   1   9  10     1299.21     1293.78     39.69 o 
   2   9  10       45.83       20.74     10.95 o 
   3   9  10      358.30      375.30     31.49 o 
   4   9  10       67.31       60.96     17.32 o 
   5   9  10      418.89      528.64     38.54 o 
   6   9  10       12.84       18.00     15.14 o 
  -6  10  10      542.98      524.89     39.24 o 
  -5  10  10       18.65       33.00     16.07 o 
  -4  10  10       27.80       41.90     24.04 o 
  -3  10  10       17.24       16.08     21.08 o 
  -2  10  10      885.65      760.81     35.32 o 
  -1  10  10       35.22       26.11     14.51 o 
   0  10  10      122.12       83.72     18.03 o 
   1  10  10       24.31       11.76     10.72 o 
   2  10  10      697.02      682.89     39.20 o 
   3  10  10       65.24       56.23     17.84 o 
   4  10  10       88.45       71.66     32.12 o 
  -4  11  10       64.88       58.53     27.46 o 
  -3  11  10      519.01      429.35     52.76 o 
  -2  11  10       10.79       15.44     14.78 o 
  -1  11  10      301.48      348.87     32.31 o 
   0  11  10        7.55       18.95     12.34 o 
   1  11  10      895.92      974.43     81.38 o 
   2  11  10        0.26       -7.89     13.02 o 
  -9   0  11      164.36      217.89     34.58 o 
  -7   0  11      210.01      159.32     18.59 o 
  -5   0  11      854.02      884.61     37.65 o 
  -3   0  11     2273.15     2343.40     65.70 o 
  -1   0  11      267.44      322.45     32.44 o 
   1   0  11     5989.58     6122.60    299.64 o 
   3   0  11     2494.80     2537.94     89.32 o 
   5   0  11     3871.36     3752.36    118.24 o 
   7   0  11        0.72        1.26     15.82 o 
   9   0  11     1518.83     1490.47     85.78 o 
 -10   1  11      463.60      462.49     34.23 o 
  -9   1  11        6.84        5.10     10.07 o 
  -8   1  11       25.50       23.52      9.62 o 
  -7   1  11      918.94      956.32     31.03 o 
  -6   1  11     1099.28     1166.28     27.72 o 
  -5   1  11      382.08      384.11     16.21 o 
  -4   1  11        0.86        0.10      4.47 o 
  -3   1  11      466.08      521.42     17.73 o 
  -2   1  11     1697.01     1672.47     31.76 o 
  -1   1  11     1135.03     1087.39     33.95 o 
   0   1  11       26.72       37.17      7.00 o 
   1   1  11       13.30        6.36      5.07 o 
   2   1  11     3133.69     2997.09     54.95 o 
   3   1  11       74.33       76.46     13.01 o 
   4   1  11      428.20      442.82     28.94 o 
   5   1  11       37.84       74.15     16.23 o 
   6   1  11      635.48      639.74     34.97 o 
   7   1  11        1.10        1.68     12.18 o 
   8   1  11      618.59      547.53     38.69 o 
   9   1  11       21.90       18.37     16.26 o 
 -10   2  11       32.61       16.59     12.86 o 
  -9   2  11      587.99      631.36     35.11 o 
  -8   2  11     1281.01     1205.11     36.36 o 
  -7   2  11      325.64      303.23     28.95 o 
  -6   2  11      315.50      286.54     18.75 o 
  -5   2  11      605.52      583.58     31.99 o 
  -4   2  11      483.77      482.81     25.13 o 
  -3   2  11      920.30      872.38     24.05 o 
  -2   2  11     2286.48     2333.50     38.58 o 
  -1   2  11     1565.64     1565.76     35.70 o 
   0   2  11     3418.88     3352.33     64.06 o 
   1   2  11     1916.16     1950.32     32.85 o 
   2   2  11        1.24       -2.75      4.45 o 
   3   2  11        0.73        7.44      7.81 o 
   4   2  11      583.79      549.47     30.66 o 
   5   2  11     1141.88     1126.61     44.30 o 
   6   2  11      252.71      225.77     29.41 o 
   7   2  11        1.88        1.97     11.88 o 
   8   2  11       92.52      101.17     22.83 o 
   9   2  11      453.84      457.81     38.26 o 
 -10   3  11       84.48       77.77     27.11 o 
  -9   3  11      512.41      531.69     27.07 o 
  -8   3  11        7.41       11.02      8.53 o 
  -7   3  11      562.44      580.29     25.07 o 
  -6   3  11      379.40      358.32     21.49 o 
  -5   3  11     1684.73     1642.17     32.72 o 
  -4   3  11      132.29      147.31     11.65 o 
  -3   3  11       20.16       24.84      7.98 o 
  -2   3  11     1549.25     1497.38     34.96 o 
  -1   3  11     4328.16     4194.97     63.91 o 
   0   3  11       55.46       48.60      7.13 o 
   1   3  11      403.20      392.82     14.18 o 
   2   3  11     1089.19     1115.43     22.65 o 
   3   3  11      827.87      833.17     23.58 o 
   4   3  11      564.05      602.75     21.26 o 
   5   3  11      144.27      139.58     20.01 o 
   6   3  11      173.49      150.06     21.56 o 
   7   3  11      314.94      292.96     29.42 o 
   8   3  11      204.49      162.15     30.30 o 
   9   3  11       41.43       22.09     17.38 o 
 -10   4  11        6.41       -3.25     17.40 o 
  -9   4  11        8.32       15.51     27.67 o 
  -8   4  11      540.75      611.33     35.36 o 
  -7   4  11        4.33       -4.31      9.85 o 
  -6   4  11       19.57       23.41     19.16 o 
  -5   4  11      920.30      904.23     28.73 o 
  -4   4  11     3786.45     3702.86     60.98 o 
  -3   4  11       82.33       95.40     11.45 o 
  -2   4  11      299.88      296.21     17.32 o 
  -1   4  11       50.43       44.05     14.66 o 
   0   4  11     2425.70     2382.78     38.08 o 
   1   4  11      716.25      690.31     17.47 o 
   2   4  11      399.45      404.43     14.52 o 
   3   4  11      177.61      176.67     13.65 o 
   4   4  11      391.97      378.12     16.30 o 
   5   4  11      174.92      157.01     14.25 o 
   6   4  11        8.65        4.78      9.59 o 
   7   4  11        0.16      -12.99     10.80 o 
   8   4  11      665.59      632.34     43.65 o 
   9   4  11        3.88        0.22     15.62 o 
  -9   5  11      573.49      634.95     39.65 o 
  -8   5  11       27.99       24.30     13.29 o 
  -7   5  11       82.62       61.73     28.06 o 
  -6   5  11        0.02        1.81      9.43 o 
  -5   5  11     1841.86     1881.95     57.77 o 
  -4   5  11       70.87       45.56     20.81 o 
  -3   5  11      171.49      185.26     20.39 o 
  -2   5  11      139.04      125.35     17.21 o 
  -1   5  11      440.12      431.83     19.32 o 
   0   5  11       13.93       14.65      5.28 o 
   1   5  11     1188.99     1159.48     23.73 o 
   2   5  11      424.28      447.66     16.90 o 
   3   5  11     2500.77     2511.95     38.58 o 
   4   5  11        3.49       -4.71      5.55 o 
   5   5  11       76.31       75.59     11.54 o 
   6   5  11       19.77       26.43      9.12 o 
   7   5  11      879.60      918.37     37.34 o 
   8   5  11        2.87        7.57     15.07 o 
  -9   6  11       10.04       11.68     13.43 o 
  -8   6  11      547.84      618.71     40.57 o 
  -7   6  11       12.56       14.43     12.98 o 
  -6   6  11       57.73       55.36     15.68 o 
  -5   6  11        0.27        0.72     14.55 o 
  -4   6  11      713.07      808.67     38.09 o 
  -3   6  11      559.87      624.35     32.75 o 
  -2   6  11      172.74      185.92     21.00 o 
  -1   6  11        4.78        6.32      9.29 o 
   0   6  11      228.81      263.33     14.93 o 
   1   6  11      150.81      171.35     13.66 o 
   2   6  11      161.46      174.77     18.91 o 
   3   6  11        6.40        5.94      5.80 o 
   4   6  11      566.32      552.91     20.19 o 
   5   6  11       31.56       16.01      8.76 o 
   6   6  11      180.53      195.73     17.28 o 
   7   6  11       25.04       50.61     13.15 o 
   8   6  11      315.93      335.23     24.01 o 
  -8   7  11        4.52      -12.26     15.49 o 
  -7   7  11      148.17      124.79     21.76 o 
  -6   7  11      372.62      364.58     31.74 o 
  -5   7  11      109.43      134.61     20.75 o 
  -4   7  11      186.13      167.41     47.03 o 
  -3   7  11      166.92      144.16     21.78 o 
  -2   7  11      489.99      476.06     30.13 o 
  -1   7  11     1104.55     1169.06     58.62 o 
   0   7  11      187.95      213.87     14.69 o 
   1   7  11       39.41       21.47      7.87 o 
   2   7  11      505.24      531.34     20.99 o 
   3   7  11      300.03      337.55     19.00 o 
   4   7  11      192.86      166.20     25.32 o 
   5   7  11       74.11       75.03     14.11 o 
   6   7  11      296.75      292.92     24.30 o 
   7   7  11      341.84      419.70     37.66 o 
  -7   8  11      408.95      400.04     35.49 o 
  -6   8  11       48.11       19.38     26.62 o 
  -5   8  11      196.99      197.84     25.12 o 
  -4   8  11       72.22       46.23     25.69 o 
  -3   8  11      234.25      215.88     24.70 o 
  -2   8  11        9.56        7.44     13.28 o 
  -1   8  11      310.99      290.96     26.14 o 
   0   8  11       63.26       80.57     11.43 o 
   1   8  11      550.97      586.34     33.56 o 
   2   8  11      319.50      314.05     21.35 o 
   3   8  11       18.43       15.72     10.45 o 
   4   8  11      404.83      400.70     31.53 o 
   5   8  11      407.41      433.90     34.46 o 
   6   8  11      104.58      117.43     22.91 o 
  -6   9  11      554.43      470.62     68.47 o 
  -5   9  11       24.09       31.15     16.13 o 
  -4   9  11       21.59        6.06     12.13 o 
  -3   9  11       30.22       16.07     13.38 o 
  -2   9  11     1063.37     1018.74     56.61 o 
  -1   9  11        1.38      -20.79     29.12 o 
   0   9  11      320.38      352.28     20.37 o 
   1   9  11        0.50       -8.54      8.78 o 
   2   9  11      657.81      661.45     54.36 o 
   3   9  11        0.76       12.52     13.25 o 
   4   9  11      208.68      257.68     28.91 o 
   5   9  11        5.68       -8.59     13.84 o 
  -5  10  11      166.45      128.95     23.14 o 
  -4  10  11       10.58       -4.79     12.86 o 
  -3  10  11      507.54      534.15     56.43 o 
  -2  10  11        7.09      -14.79     15.28 o 
  -1  10  11       84.58      111.83     31.71 o 
   0  10  11       29.10       25.39     15.05 o 
   1  10  11      757.47      799.25     34.19 o 
   2  10  11        9.58       -3.06     14.12 o 
   3  10  11       25.94       21.78     22.23 o 
   4  10  11       39.30        4.88     43.77 o 
  -2  11  11      619.86      607.47     61.09 o 
  -1  11  11       24.18       55.83     26.57 o 
   0  11  11       88.07      111.69     22.51 o 
   1  11  11        2.53       -1.15     13.81 o 
 -10   0  12      455.10      580.96     54.68 o 
  -8   0  12      226.33      172.32     29.90 o 
  -6   0  12      136.28      181.45     19.83 o 
  -4   0  12       65.36       72.20     15.16 o 
  -2   0  12     1296.93     1277.73     40.77 o 
   0   0  12     1693.64     1600.30     47.29 o 
   2   0  12     2341.77     2407.66     81.30 o 
   4   0  12      583.16      609.34     46.96 o 
   6   0  12      171.70      206.89     34.89 o 
   8   0  12     1131.77     1191.99     74.90 o 
 -10   1  12       21.99       14.68     14.65 o 
  -9   1  12      112.91       84.34     20.58 o 
  -8   1  12      126.84      111.26     40.85 o 
  -7   1  12      520.49      560.15     24.87 o 
  -6   1  12      122.01      131.98     12.11 o 
  -5   1  12      178.39      168.28     12.97 o 
  -4   1  12      150.81      132.21     11.45 o 
  -3   1  12      369.83      388.24     26.75 o 
  -2   1  12       35.33       29.19      6.76 o 
  -1   1  12      159.25      156.01     12.29 o 
   0   1  12      264.38      269.27     19.22 o 
   1   1  12     3276.81     3338.61     59.66 o 
   2   1  12      265.17      244.31     18.51 o 
   3   1  12      478.28      546.63     24.67 o 
   4   1  12      264.03      258.47     29.19 o 
   5   1  12     1716.78     1706.39     56.25 o 
   6   1  12       12.24       15.58     12.37 o 
   7   1  12       43.44       27.30     22.10 o 
   8   1  12       29.45       33.68     16.44 o 
   9   1  12      673.85      739.31     46.30 o 
 -10   2  12      240.45      234.64     27.11 o 
  -9   2  12      224.32      239.05     33.26 o 
  -8   2  12       14.56        2.34      8.72 o 
  -7   2  12      473.87      440.31     26.19 o 
  -6   2  12      882.78      841.59     33.35 o 
  -5   2  12      584.86      595.95     20.51 o 
  -4   2  12      121.34      125.81     12.78 o 
  -3   2  12       98.83       97.26     10.27 o 
  -2   2  12     1362.47     1276.40     28.85 o 
  -1   2  12     3085.02     2987.84     46.72 o 
   0   2  12      737.83      738.24     25.80 o 
   1   2  12      212.30      209.61     16.95 o 
   2   2  12     1586.07     1674.10     46.99 o 
   3   2  12      585.85      674.39     28.28 o 
   4   2  12     1047.46      998.38     47.90 o 
   5   2  12       13.67       15.11     11.84 o 
   6   2  12      769.18      743.62     39.38 o 
   7   2  12       70.49       67.89     25.89 o 
   8   2  12      491.76      445.40     36.82 o 
   9   2  12       80.54       32.53     23.64 o 
 -10   3  12        9.75        9.62     20.05 o 
  -9   3  12       19.69        7.06     12.17 o 
  -8   3  12     1434.54     1468.52     55.35 o 
  -7   3  12       20.74       22.97      9.86 o 
  -6   3  12      574.41      601.40     37.62 o 
  -5   3  12       12.29        4.42      5.93 o 
  -4   3  12     1089.92     1086.48     27.03 o 
  -3   3  12     1434.68     1452.41     33.10 o 
  -2   3  12      618.65      616.60     23.48 o 
  -1   3  12      865.19      840.16     27.47 o 
   0   3  12     1809.62     1765.37     40.74 o 
   1   3  12     2240.88     2109.40     45.48 o 
   2   3  12     1119.67     1137.82     27.60 o 
   3   3  12       81.44       74.48     10.22 o 
   4   3  12      258.31      248.96     16.37 o 
   5   3  12     1093.74     1118.79     60.60 o 
   6   3  12      240.32      258.68     27.87 o 
   7   3  12        6.58        2.52     14.99 o 
   8   3  12       37.69       37.55     16.89 o 
  -9   4  12      691.14      714.44     39.89 o 
  -8   4  12       60.80       41.88     15.27 o 
  -7   4  12      668.90      641.92     35.87 o 
  -6   4  12      585.76      609.93     34.31 o 
  -5   4  12      970.49     1062.40     42.88 o 
  -4   4  12      775.33      743.94     53.64 o 
  -3   4  12        7.57        3.43      6.50 o 
  -2   4  12      754.95      710.92     25.23 o 
  -1   4  12     1106.10     1116.01     31.58 o 
   0   4  12       20.76       10.67      7.11 o 
   1   4  12      586.75      546.35     23.20 o 
   2   4  12      278.00      294.40     16.19 o 
   3   4  12       22.69       20.74      6.55 o 
   4   4  12      656.23      587.26     23.47 o 
   5   4  12       21.33       12.38      8.30 o 
   6   4  12      547.34      522.82     28.72 o 
   7   4  12      657.99      752.15     41.81 o 
   8   4  12       23.17       35.65     35.94 o 
  -9   5  12        6.48       25.38     14.38 o 
  -8   5  12      603.75      614.02     38.67 o 
  -7   5  12       16.84       31.05     15.25 o 
  -6   5  12        1.10       -0.15     10.58 o 
  -5   5  12      261.46      202.90     23.53 o 
  -4   5  12     1238.70     1254.53     46.87 o 
  -3   5  12       64.49       68.44     14.83 o 
  -2   5  12      429.83      366.67     32.83 o 
  -1   5  12        8.66       12.60      9.55 o 
   0   5  12      402.77      421.00     21.08 o 
   1   5  12      238.02      248.49     18.71 o 
   2   5  12      319.57      348.28     15.14 o 
   3   5  12      208.36      217.60     15.67 o 
   4   5  12       79.84       86.52     10.38 o 
   5   5  12      115.32       93.22     15.18 o 
   6   5  12      293.03      341.15     22.67 o 
   7   5  12        7.64        5.34      9.22 o 
   8   5  12      308.08      346.81     35.02 o 
  -8   6  12       21.50       19.12     14.12 o 
  -7   6  12       17.64       -3.61     11.61 o 
  -6   6  12       45.77       43.27     15.48 o 
  -5   6  12     1808.32     1875.26    117.95 o 
  -4   6  12      421.08      443.19     31.99 o 
  -3   6  12       68.49       83.23     16.83 o 
  -2   6  12      105.55       95.88     17.08 o 
  -1   6  12     1217.22     1223.51     45.49 o 
   0   6  12        6.66       12.76     10.70 o 
   1   6  12      211.37      213.04     32.83 o 
   2   6  12      362.05      389.18     18.93 o 
   3   6  12     2555.55     2509.00     55.70 o 
   4   6  12       17.55       22.70      7.87 o 
   5   6  12       49.50       42.64     10.60 o 
   6   6  12      283.81      291.48     20.68 o 
   7   6  12      566.89      586.51     31.21 o 
  -8   7  12      322.63      311.01     33.28 o 
  -7   7  12      141.70      102.93     47.29 o 
  -6   7  12      283.81      235.36     28.15 o 
  -5   7  12      469.97      458.74     34.82 o 
  -4   7  12      673.09      714.04     37.88 o 
  -3   7  12      321.42      309.29     28.33 o 
  -2   7  12      330.63      292.93     27.01 o 
  -1   7  12      104.61       93.83     36.75 o 
   0   7  12      417.94      420.02     29.96 o 
   1   7  12      563.49      570.05     32.82 o 
   2   7  12      292.18      313.28     18.44 o 
   3   7  12       45.43       31.72      8.81 o 
   4   7  12     1253.47     1192.81     38.60 o 
   5   7  12      144.30      197.93     20.68 o 
   6   7  12      243.77      276.20     24.57 o 
  -7   8  12       51.25       30.30     15.09 o 
  -6   8  12      377.80      394.14     35.22 o 
  -5   8  12      254.84      236.94     27.99 o 
  -4   8  12       34.45       34.83     15.65 o 
  -3   8  12       75.51       91.32     18.87 o 
  -2   8  12      512.78      481.09     33.48 o 
  -1   8  12      281.82      313.09     28.67 o 
   0   8  12      320.69      271.18     45.10 o 
   1   8  12       38.59       52.24     15.56 o 
   2   8  12      328.28      347.89     34.72 o 
   3   8  12      310.15      341.39     23.99 o 
   4   8  12      261.40      237.20     21.90 o 
   5   8  12        0.74       -1.91     10.55 o 
  -6   9  12       20.56       26.36     15.95 o 
  -5   9  12       52.49       32.64     16.07 o 
  -4   9  12       46.40       51.05     19.00 o 
  -3   9  12      452.22      484.27     43.52 o 
  -2   9  12      164.26      153.42     31.39 o 
  -1   9  12        0.41      -11.74     11.13 o 
   0   9  12      163.42      166.17     22.90 o 
   1   9  12      376.80      386.81     31.53 o 
   2   9  12      239.40      294.02     29.64 o 
   3   9  12        0.22        4.90     12.55 o 
   4   9  12        1.67        5.89     14.00 o 
  -4  10  12       15.13       25.12     35.20 o 
  -3  10  12        2.14      -25.16     16.77 o 
  -2  10  12      561.39      658.33     61.57 o 
  -1  10  12        7.58       19.33     23.46 o 
   0  10  12       20.55       46.53     24.99 o 
   1  10  12       47.24        7.44     21.54 o 
   2  10  12      202.37      242.71     41.67 o 
   3  10  12       73.99       45.76     16.99 o 
  -9   0  13        5.24       18.70     18.55 o 
  -7   0  13     2712.08     2575.34     65.58 o 
  -5   0  13       15.31        1.09      8.48 o 
  -3   0  13      938.65      884.38     35.46 o 
  -1   0  13        3.73       -8.59      7.05 o 
   1   0  13     5211.64     5421.65    101.61 o 
   3   0  13      482.97      478.40     46.50 o 
   5   0  13     1465.91     1529.70     77.77 o 
   7   0  13      364.12      284.81     43.25 o 
 -10   1  13      240.28      269.94     29.92 o 
  -9   1  13       51.93       75.04     17.83 o 
  -8   1  13      274.03      259.30     26.09 o 
  -7   1  13       46.86       51.95     11.25 o 
  -6   1  13      841.66      836.62     25.51 o 
  -5   1  13       50.36       38.36     10.70 o 
  -4   1  13       37.71       59.19      9.29 o 
  -3   1  13      224.56      218.24     14.85 o 
  -2   1  13     1743.99     1718.31     40.25 o 
  -1   1  13      133.91      136.37     12.28 o 
   0   1  13     1428.04     1430.55     35.28 o 
   1   1  13      103.97      103.83     16.29 o 
   2   1  13     2298.02     2408.69     54.54 o 
   3   1  13      104.79      115.79     15.50 o 
   4   1  13      483.56      483.45     33.72 o 
   5   1  13       57.80       21.33     12.70 o 
   6   1  13      457.71      445.78     35.36 o 
   7   1  13       29.91        0.41     12.74 o 
   8   1  13      477.51      545.73     72.59 o 
 -10   2  13       29.59       52.99     16.91 o 
  -9   2  13       60.26       44.13     15.20 o 
  -8   2  13      542.86      511.30     26.80 o 
  -7   2  13      186.10      162.23     17.24 o 
  -6   2  13        1.34       -2.45     10.96 o 
  -5   2  13        3.19        1.22      5.79 o 
  -4   2  13       37.01       41.63      8.48 o 
  -3   2  13     1208.08     1153.43     28.65 o 
  -2   2  13     1749.26     1763.79     35.82 o 
  -1   2  13       16.22        9.43      6.16 o 
   0   2  13      689.61      686.12     26.16 o 
   1   2  13      864.16      882.11     30.51 o 
   2   2  13      394.24      382.25     23.41 o 
   3   2  13       47.24       27.38     15.03 o 
   4   2  13      472.68      521.17     89.56 o 
   5   2  13     1753.70     1735.51     59.14 o 
   6   2  13      240.07      234.52     27.74 o 
   7   2  13       10.42       14.07     14.99 o 
   8   2  13       57.46       50.74     25.65 o 
  -9   3  13      521.67      597.09     39.28 o 
  -8   3  13        0.38       -5.12     11.19 o 
  -7   3  13      310.63      338.17     22.76 o 
  -6   3  13       34.44       23.99      9.66 o 
  -5   3  13     1016.54     1117.23     29.03 o 
  -4   3  13      378.32      354.93     17.95 o 
  -3   3  13      176.60      171.28     13.57 o 
  -2   3  13      237.39      191.95     16.29 o 
  -1   3  13     1647.79     1462.50     37.69 o 
   0   3  13       34.70       40.17      9.60 o 
   1   3  13       35.83       46.68     10.70 o 
   2   3  13      671.87      699.71     41.26 o 
   3   3  13      641.90      629.09     30.89 o 
   4   3  13      853.86      938.37     34.25 o 
   5   3  13       72.13       69.18     17.54 o 
   6   3  13      395.55      338.72     32.10 o 
   7   3  13      231.20      268.85     30.51 o 
   8   3  13      174.02      247.99     31.75 o 
  -9   4  13        1.43       -2.22     14.07 o 
  -8   4  13      969.11     1035.29     47.16 o 
  -7   4  13        8.92       -1.20     11.50 o 
  -6   4  13      748.58      715.78     37.73 o 
  -5   4  13      219.57      184.24     22.65 o 
  -4   4  13     2414.89     2355.67     50.25 o 
  -3   4  13       35.61       19.72      8.39 o 
  -2   4  13      535.67      509.62     22.61 o 
  -1   4  13      521.45      534.46     23.15 o 
   0   4  13      178.35      193.67     16.77 o 
   1   4  13       28.36       10.63      7.53 o 
   2   4  13      282.73      284.65     20.67 o 
   3   4  13      635.14      663.71     28.07 o 
   4   4  13      333.47      343.83     17.11 o 
   5   4  13       13.81       10.95      8.74 o 
   6   4  13      124.99      190.49     25.76 o 
   7   4  13        4.85        8.72     13.52 o 
   8   4  13        2.05       13.80     16.49 o 
  -9   5  13      506.73      541.75     40.57 o 
  -8   5  13        7.56       -9.64     11.29 o 
  -7   5  13        9.32        9.88     12.65 o 
  -6   5  13       93.96       90.45     18.48 o 
  -5   5  13     2516.75     2623.09     72.55 o 
  -4   5  13       86.79       78.68     20.85 o 
  -3   5  13       17.03       18.91     11.82 o 
  -2   5  13       81.02       68.73     15.55 o 
  -1   5  13     1963.44     1918.77     93.98 o 
   0   5  13      290.72      306.48     20.11 o 
   1   5  13      167.46      191.32     17.79 o 
   2   5  13        2.88       -0.54      7.71 o 
   3   5  13     1289.03     1264.71     38.55 o 
   4   5  13      215.75      235.26     36.49 o 
   5   5  13        2.55        3.38      7.16 o 
   6   5  13       85.25       90.92     13.63 o 
   7   5  13      364.85      369.01     37.64 o 
  -8   6  13      242.94      278.73     46.22 o 
  -7   6  13       36.40       26.98     15.35 o 
  -6   6  13       65.27       52.98     16.37 o 
  -5   6  13        8.07       -2.74     10.70 o 
  -4   6  13      367.55      383.89     31.87 o 
  -3   6  13       61.58       70.24     31.02 o 
  -2   6  13      500.29      534.55     33.37 o 
  -1   6  13        9.19        3.99     10.20 o 
   0   6  13     1113.34     1170.41     45.48 o 
   1   6  13      484.53      517.38     69.63 o 
   2   6  13     1017.45     1003.63     42.30 o 
   3   6  13        1.09        2.71     11.57 o 
   4   6  13      120.61      140.15     27.17 o 
   5   6  13      197.73      187.26     17.13 o 
   6   6  13      543.88      511.68     31.73 o 
  -7   7  13       50.79       50.29     20.52 o 
  -6   7  13       95.26      113.31     21.81 o 
  -5   7  13      135.35      161.53     24.67 o 
  -4   7  13       92.35      127.29     31.98 o 
  -3   7  13        0.23       -1.88     10.68 o 
  -2   7  13      255.21      259.84     82.17 o 
  -1   7  13      905.90      991.97     43.24 o 
   0   7  13       72.62       63.34     18.97 o 
   1   7  13        4.18       17.98     12.56 o 
   2   7  13      146.41      123.15     28.00 o 
   3   7  13      576.81      481.52     42.72 o 
   4   7  13      236.57      221.57     26.14 o 
   5   7  13       57.16       40.15     13.41 o 
   6   7  13      170.17      206.22     36.64 o 
  -6   8  13       32.20       18.17     15.75 o 
  -5   8  13       45.48       31.57     16.44 o 
  -4   8  13      243.39      253.07     28.57 o 
  -3   8  13      456.08      527.59     37.34 o 
  -2   8  13       76.79       70.00     47.87 o 
  -1   8  13        2.03        8.51     12.24 o 
   0   8  13       87.10      100.53     19.24 o 
   1   8  13      633.62      646.23     36.60 o 
   2   8  13      135.80      181.28     51.24 o 
   3   8  13       13.38       27.11     21.22 o 
   4   8  13       69.09       96.70     27.11 o 
   5   8  13      243.76      233.09     56.00 o 
  -5   9  13       53.23       45.35     17.67 o 
  -4   9  13      159.36      197.44     26.74 o 
  -3   9  13        2.69      -17.35     14.12 o 
  -2   9  13      302.16      272.35     47.16 o 
  -1   9  13       77.93       96.08     19.94 o 
   0   9  13      372.58      381.64     32.70 o 
   1   9  13        0.12      -10.20     11.78 o 
   2   9  13      175.80      214.22     39.92 o 
  -3  10  13      533.83      543.90     40.24 o 
  -2  10  13        9.40       24.44     23.92 o 
  -1  10  13        8.99      -11.83     19.41 o 
   0  10  13       22.05        7.78     22.54 o 
   1  10  13      262.32      315.22     46.50 o 
  -8   0  14      114.80       97.85     27.48 o 
  -6   0  14      638.09      629.82     33.14 o 
  -4   0  14       69.86       97.91     16.27 o 
  -2   0  14      513.43      422.26     28.11 o 
   0   0  14     1988.56     2078.40     58.80 o 
   2   0  14      372.88      385.84     42.45 o 
   4   0  14      880.25      898.22     61.26 o 
   6   0  14        5.83        4.37     17.46 o 
   8   0  14      516.11      393.88     54.11 o 
  -9   1  14        2.76       -2.73     10.52 o 
  -8   1  14      297.03      279.41     27.73 o 
  -7   1  14     1132.58     1102.51     45.18 o 
  -6   1  14      118.38      107.50     12.42 o 
  -5   1  14        3.08        5.68      6.75 o 
  -4   1  14       87.03       87.54     10.95 o 
  -3   1  14     1166.46     1217.76     30.67 o 
  -2   1  14      171.92      141.06     12.83 o 
  -1   1  14        8.48        7.28      6.22 o 
   0   1  14      153.92      174.23     14.76 o 
   1   1  14     2615.23     2768.32     57.50 o 
   2   1  14       89.86      108.50     14.85 o 
   3   1  14        3.85        0.51     10.50 o 
   4   1  14      154.58      156.76     31.78 o 
   5   1  14     1555.67     1547.02     57.59 o 
   6   1  14       14.29       17.36     14.08 o 
   7   1  14      115.45      148.94     25.83 o 
   8   1  14        5.82       10.43     17.60 o 
  -9   2  14      211.90      204.28     51.01 o 
  -8   2  14      476.00      481.53     28.70 o 
  -7   2  14       18.39       18.95      9.93 o 
  -6   2  14      157.79      170.38     17.65 o 
  -5   2  14        5.28        7.01      6.56 o 
  -4   2  14      328.45      356.03     19.05 o 
  -3   2  14       69.25       77.75     10.54 o 
  -2   2  14      446.54      400.03     20.22 o 
  -1   2  14       46.56       38.45      8.42 o 
   0   2  14      229.52      225.65     18.66 o 
   1   2  14      267.49      247.26     20.26 o 
   2   2  14     1104.96     1136.45     38.54 o 
   3   2  14      328.84      339.74     24.12 o 
   4   2  14      602.60      553.86     36.68 o 
   5   2  14       12.42        6.08     13.07 o 
   6   2  14      161.07      127.71     35.86 o 
   7   2  14       23.93        2.50     14.66 o 
  -9   3  14        2.67       -3.30     12.90 o 
  -8   3  14      232.72      269.01     29.40 o 
  -7   3  14        5.84        7.38      9.27 o 
  -6   3  14       71.53       93.83     14.09 o 
  -5   3  14       28.15       17.75      7.96 o 
  -4   3  14      889.42      938.30     27.41 o 
  -3   3  14      313.84      344.42     18.52 o 
  -2   3  14      574.60      497.50     23.68 o 
  -1   3  14       74.64       53.69     11.07 o 
   0   3  14      144.10      147.91     15.57 o 
   1   3  14      122.40      151.50     16.69 o 
   2   3  14      389.44      347.31     23.23 o 
   3   3  14      153.64      202.16     20.12 o 
   4   3  14       61.56       66.82     13.78 o 
   5   3  14      187.37      175.69     24.76 o 
   6   3  14      245.64      226.59     35.90 o 
   7   3  14        1.09       -6.59     20.82 o 
  -9   4  14      686.93      727.78     61.17 o 
  -8   4  14        1.04        6.08     13.17 o 
  -7   4  14      217.04      275.72     28.95 o 
  -6   4  14        1.93        9.43     12.16 o 
  -5   4  14     1886.05     1917.13     61.70 o 
  -4   4  14      361.59      344.60     31.17 o 
  -3   4  14       35.44       33.00      9.76 o 
  -2   4  14       12.92        4.72      8.42 o 
  -1   4  14     1972.44     1971.43     66.72 o 
   0   4  14       52.18       46.37     10.68 o 
   1   4  14       35.01       14.38      8.87 o 
   2   4  14       51.12       69.59     14.81 o 
   3   4  14     1027.45     1176.48     58.36 o 
   4   4  14       76.83       64.84     15.51 o 
   5   4  14      320.71      322.79     38.43 o 
   6   4  14      120.78      154.65     25.24 o 
   7   4  14      433.43      408.59     43.67 o 
  -8   5  14      362.22      447.17     38.28 o 
  -7   5  14       42.01       37.61     20.94 o 
  -6   5  14      346.15      394.75     81.63 o 
  -5   5  14       75.60       55.51     16.90 o 
  -4   5  14      728.92      643.00     45.15 o 
  -3   5  14       17.98       14.09     11.51 o 
  -2   5  14      596.34      604.32     34.11 o 
  -1   5  14        0.16       -1.39     10.01 o 
   0   5  14      942.06      851.32     40.07 o 
   1   5  14        5.62       -2.56     10.89 o 
   2   5  14     1548.02     1508.49     42.17 o 
   3   5  14        2.49       28.82     11.12 o 
   4   5  14        3.83       -0.27      9.45 o 
   5   5  14        5.48        1.45     10.17 o 
   6   5  14      549.53      517.77     58.40 o 
  -7   6  14        2.39       -7.53     12.16 o 
  -6   6  14       98.71       82.37     19.80 o 
  -5   6  14     1033.97     1010.73    113.48 o 
  -4   6  14       33.22       30.24     14.29 o 
  -3   6  14        3.44        1.63     11.09 o 
  -2   6  14        1.54        8.54     12.38 o 
  -1   6  14      992.79      985.47     53.96 o 
   0   6  14       22.14       20.94     18.57 o 
   1   6  14      106.82       61.10     16.58 o 
   2   6  14      304.33      319.43     34.25 o 
   3   6  14      784.91      834.49     41.39 o 
   4   6  14      179.36      195.34     42.88 o 
   5   6  14       51.56       66.48     28.09 o 
   6   6  14       65.21       45.38     18.34 o 
  -7   7  14      190.84      178.94     34.56 o 
  -6   7  14      142.92      156.51     25.20 o 
  -5   7  14       16.17       14.20     14.54 o 
  -4   7  14      205.19      197.64     47.77 o 
  -3   7  14      224.11      259.93     41.21 o 
  -2   7  14      516.75      444.99     34.04 o 
  -1   7  14       28.08       26.59     14.04 o 
   0   7  14      174.61      208.83     25.60 o 
   1   7  14      215.76      219.84     26.00 o 
   2   7  14      448.36      401.11     32.61 o 
   3   7  14        0.16      -16.50     11.00 o 
   4   7  14      205.38      175.24     36.27 o 
   5   7  14      205.12      187.57     38.94 o 
  -5   8  14      116.56      121.62     23.08 o 
  -4   8  14      391.00      416.45     35.93 o 
  -3   8  14       14.59       14.58     14.49 o 
  -2   8  14      338.03      303.22     40.97 o 
  -1   8  14      838.27      854.86     43.62 o 
   0   8  14      366.04      282.93     29.44 o 
   1   8  14        4.98       -8.28     11.86 o 
   2   8  14      187.30      225.93     27.99 o 
   3   8  14      189.91      230.04     40.01 o 
   4   8  14      278.88      256.86     42.16 o 
  -4   9  14       32.15       39.40     17.40 o 
  -3   9  14      587.73      610.31     42.11 o 
  -2   9  14      101.94       87.36     45.69 o 
  -1   9  14       23.06       17.90     25.23 o 
   0   9  14       99.78      116.59     21.60 o 
   1   9  14      302.54      325.94     52.74 o 
   2   9  14       15.77        9.82     14.32 o 
  -9   0  15       42.11       44.03     22.77 o 
  -7   0  15     1195.51     1063.53     44.26 o 
  -5   0  15        2.30       -3.57      8.28 o 
  -3   0  15     1001.99      993.77     86.90 o 
  -1   0  15      105.17      103.56     17.23 o 
   1   0  15     3184.22     3038.24     76.56 o 
   3   0  15       39.97       42.76     20.94 o 
   5   0  15      664.44      727.66     60.14 o 
   7   0  15      128.36      154.62     38.51 o 
  -9   1  15       12.81       16.79     15.88 o 
  -8   1  15      481.92      498.01     36.26 o 
  -7   1  15        0.02        2.24      8.92 o 
  -6   1  15      529.26      529.29     23.18 o 
  -5   1  15       61.09       59.97     10.68 o 
  -4   1  15      792.96      776.66     28.37 o 
  -3   1  15        5.73       11.81      7.07 o 
  -2   1  15      338.09      330.00     18.94 o 
  -1   1  15       41.57       27.00      8.45 o 
   0   1  15      902.56      952.70     28.93 o 
   1   1  15       95.47      101.27     14.78 o 
   2   1  15      666.35      646.85     29.61 o 
   3   1  15      185.09      193.09     25.13 o 
   4   1  15      943.50     1025.11     47.51 o 
   5   1  15       99.05       88.97     20.31 o 
   6   1  15       52.90       41.95     17.94 o 
   7   1  15       22.37       14.18     16.22 o 
  -9   2  15       13.14       25.90     14.53 o 
  -8   2  15      232.25      252.58     31.99 o 
  -7   2  15      476.70      496.17     29.37 o 
  -6   2  15      349.87      398.68     25.63 o 
  -5   2  15       49.75       50.10      9.93 o 
  -4   2  15        4.32       -2.14      6.33 o 
  -3   2  15     1098.10     1099.26     30.39 o 
  -2   2  15     1207.95     1201.01     31.57 o 
  -1   2  15        0.57       -5.26      6.08 o 
   0   2  15      298.61      308.02     21.80 o 
   1   2  15      557.74      561.10     26.81 o 
   2   2  15      440.93      445.39     36.52 o 
   3   2  15      197.82      203.68     20.54 o 
   4   2  15       56.58       91.64     19.66 o 
   5   2  15      501.77      487.50     38.21 o 
   6   2  15      264.50      284.14     97.31 o 
   7   2  15        4.16      -12.12     14.21 o 
  -8   3  15      122.55      116.70     21.89 o 
  -7   3  15       51.34       50.04     16.71 o 
  -6   3  15        6.50        9.41      9.21 o 
  -5   3  15      419.48      434.42     21.78 o 
  -4   3  15      560.17      591.51     33.44 o 
  -3   3  15      225.55      198.37     20.52 o 
  -2   3  15       15.42       18.48      9.16 o 
  -1   3  15      450.35      461.39     24.72 o 
   0   3  15      296.72      330.48     22.46 o 
   1   3  15      485.04      475.96     26.71 o 
   2   3  15      140.34       95.68     15.07 o 
   3   3  15      444.95      455.05     36.82 o 
   4   3  15      320.89      373.63     26.91 o 
   5   3  15      286.66      258.89     32.38 o 
   6   3  15      169.22      129.90     24.69 o 
   7   3  15      269.85      296.56     34.79 o 
  -8   4  15       54.48       57.96     25.42 o 
  -7   4  15        2.84       13.65     13.62 o 
  -6   4  15      393.67      349.55     32.25 o 
  -5   4  15      165.40      117.22     41.63 o 
  -4   4  15      903.34      779.49     40.30 o 
  -3   4  15        3.16        0.62     10.04 o 
  -2   4  15      200.71      215.17     18.75 o 
  -1   4  15        7.59        1.88      8.10 o 
   0   4  15      651.73      667.81     34.56 o 
   1   4  15        1.02       -2.03      8.17 o 
   2   4  15     2273.48     2190.26     52.98 o 
   3   4  15       11.06       10.74     11.00 o 
   4   4  15      125.13      147.18     19.54 o 
   5   4  15       17.59        0.09     20.98 o 
   6   4  15      224.88      229.35     30.36 o 
  -7   5  15       58.93       53.99     17.63 o 
  -6   5  15        0.01       17.44     13.23 o 
  -5   5  15     1751.23     1707.28     61.50 o 
  -4   5  15        0.66      -15.97     10.78 o 
  -3   5  15        1.95       11.22     12.87 o 
  -2   5  15       12.03       15.28     12.01 o 
  -1   5  15      808.88      852.79     63.70 o 
   0   5  15       22.94       10.27     14.26 o 
   1   5  15       66.56       82.65     31.19 o 
   2   5  15       62.82       81.55     14.19 o 
   3   5  15      794.22      745.77     32.51 o 
   4   5  15       76.52       85.17     16.25 o 
   5   5  15       28.30       20.54     16.03 o 
   6   5  15       19.55       15.85     26.38 o 
  -7   6  15       58.59       57.83     19.50 o 
  -6   6  15       26.89       37.98     16.19 o 
  -5   6  15       81.31       56.55     17.99 o 
  -4   6  15      206.21      206.91     49.01 o 
  -3   6  15       21.60       15.46     13.18 o 
  -2   6  15      730.25      720.32     39.45 o 
  -1   6  15        5.00        4.17     12.93 o 
   0   6  15      280.79      222.99     63.44 o 
   1   6  15      220.54      239.86     27.16 o 
   2   6  15      552.39      613.60     37.94 o 
   3   6  15      314.35      329.16     31.90 o 
   4   6  15       44.34       25.07     16.68 o 
   5   6  15      120.82      152.84     38.02 o 
  -6   7  15       33.94       30.79     17.71 o 
  -5   7  15      110.04      139.13     24.80 o 
  -4   7  15      442.92      376.85     34.89 o 
  -3   7  15        2.50       -9.09     14.09 o 
  -2   7  15       71.24       81.15     19.22 o 
  -1   7  15     1287.99     1212.21     51.29 o 
   0   7  15      209.60      182.15     25.21 o 
   1   7  15       29.26       34.51     16.35 o 
   2   7  15      146.53      130.76     21.73 o 
   3   7  15      501.33      523.97     38.36 o 
   4   7  15      147.44      158.10     36.39 o 
  -4   8  15      132.47      120.09     23.45 o 
  -3   8  15      240.15      263.19     31.93 o 
  -2   8  15      502.15      481.64     37.73 o 
  -1   8  15       90.82       94.90     32.97 o 
   0   8  15      127.44      123.10     54.57 o 
   1   8  15      107.00      147.80     24.03 o 
   2   8  15      130.48      165.92     24.84 o 
   3   8  15       13.87       12.29     22.52 o 
  -2   9  15      157.23      165.61     26.72 o 
  -1   9  15       69.47      104.72     43.95 o 
   0   9  15      246.03      313.83     32.95 o 
  -8   0  16      440.80      473.55     52.50 o 
  -6   0  16      210.94      163.75     21.99 o 
  -4   0  16      683.85      701.15     36.36 o 
  -2   0  16      748.21      779.98     66.84 o 
   0   0  16      345.41      356.54     30.07 o 
   2   0  16      153.17      198.91     36.42 o 
   4   0  16      383.00      390.41     50.60 o 
   6   0  16       25.11       16.89     23.75 o 
  -8   1  16       44.82       33.10     15.70 o 
  -7   1  16      609.85      626.56     29.96 o 
  -6   1  16       35.08       55.00     11.30 o 
  -5   1  16       76.24      102.40     12.93 o 
  -4   1  16       49.30       41.00      9.44 o 
  -3   1  16     1414.83     1403.15     50.62 o 
  -2   1  16      165.15      178.65     15.98 o 
  -1   1  16       68.48       88.93     15.80 o 
   0   1  16       41.22       24.97      9.30 o 
   1   1  16      440.18      476.36     30.31 o 
   2   1  16       49.30       67.07     15.49 o 
   3   1  16      183.58      200.94     26.02 o 
   4   1  16        5.50        3.51     13.29 o 
   5   1  16      277.94      268.14     31.58 o 
   6   1  16      200.88      205.85     29.38 o 
  -8   2  16      315.07      324.92     29.47 o 
  -7   2  16        0.14        1.64      9.68 o 
  -6   2  16      165.95      173.15     19.54 o 
  -5   2  16      167.83      188.28     20.79 o 
  -4   2  16      351.38      352.54     20.74 o 
  -3   2  16       10.90        6.34      7.16 o 
  -2   2  16       14.29       22.46      8.33 o 
  -1   2  16      135.75      133.74     16.51 o 
   0   2  16      855.62      871.75     33.05 o 
   1   2  16      644.33      622.77     29.22 o 
   2   2  16       12.22       -1.35      9.94 o 
   3   2  16      106.36      128.30     20.49 o 
   4   2  16      543.79      633.15    133.47 o 
   5   2  16      127.32      144.09     25.18 o 
   6   2  16        0.01      -11.07     13.55 o 
  -8   3  16       34.86       32.74     16.12 o 
  -7   3  16      324.31      354.95     33.60 o 
  -6   3  16      622.42      612.39     38.50 o 
  -5   3  16       39.42       26.21      9.34 o 
  -4   3  16      370.00      341.47     31.77 o 
  -3   3  16       26.57       14.34      9.72 o 
  -2   3  16      480.60      438.89     25.49 o 
  -1   3  16       83.11       53.63     12.13 o 
   0   3  16      181.32      182.66     29.02 o 
   1   3  16       13.29       10.84      9.86 o 
   2   3  16      697.77      726.51     32.57 o 
   3   3  16      228.66      261.55     23.76 o 
   4   3  16       25.58       14.81     12.62 o 
   5   3  16       52.05       38.05     18.43 o 
   6   3  16      258.46      254.77     32.36 o 
  -7   4  16      160.85      146.94     23.99 o 
  -6   4  16       28.74       26.13     17.91 o 
  -5   4  16      658.77      642.11     38.25 o 
  -4   4  16      332.65      276.70     29.19 o 
  -3   4  16      143.39       80.89     18.17 o 
  -2   4  16        3.65       12.90     18.95 o 
  -1   4  16      987.00      993.67     34.74 o 
   0   4  16      164.96      169.79     18.47 o 
   1   4  16      236.94      252.26     22.17 o 
   2   4  16        7.29       -6.55      9.62 o 
   3   4  16      594.26      550.26     31.26 o 
   4   4  16        2.45        2.92     10.44 o 
   5   4  16       67.47       63.08     27.53 o 
  -7   5  16       13.55       -9.58     13.72 o 
  -6   5  16      216.63      249.64     42.73 o 
  -5   5  16       62.82       43.49     16.74 o 
  -4   5  16       93.68      112.38     21.40 o 
  -3   5  16        9.43       16.95     12.81 o 
  -2   5  16      408.76      486.48     35.93 o 
  -1   5  16      171.41      128.85     21.70 o 
   0   5  16      127.31      111.07     20.57 o 
   1   5  16        2.67       -6.86     15.75 o 
   2   5  16      889.46      970.25     46.29 o 
   3   5  16        7.12       -3.58     10.65 o 
   4   5  16        8.04       10.75     12.45 o 
   5   5  16        0.01       10.22     14.72 o 
  -6   6  16      168.85      136.89     24.47 o 
  -5   6  16      519.54      615.38     43.15 o 
  -4   6  16       45.24       21.41     14.76 o 
  -3   6  16       46.12       49.87     17.17 o 
  -2   6  16       67.04       69.57     18.96 o 
  -1   6  16      574.69      612.65     38.66 o 
   0   6  16      134.71      126.12     22.34 o 
   1   6  16      135.03      117.75     58.63 o 
   2   6  16       66.12       30.74     16.36 o 
   3   6  16      530.60      577.02     40.42 o 
   4   6  16        7.39       10.64     21.68 o 
  -5   7  16       39.06       34.10     17.24 o 
  -4   7  16      133.96      135.11     24.26 o 
  -3   7  16      251.01      224.77     28.91 o 
  -2   7  16      526.42      590.79     40.93 o 
  -1   7  16       23.40       33.78     16.17 o 
   0   7  16       49.70       47.89     16.51 o 
   1   7  16      177.84      196.64     27.33 o 
   2   7  16      401.08      395.59     34.88 o 
   3   7  16       72.55       95.74     37.84 o 
  -3   8  16       20.47       -6.55     14.58 o 
  -2   8  16       24.72       16.79     30.10 o 
  -1   8  16      426.05      514.18     57.09 o 
   0   8  16      172.32      134.42     23.95 o 
   1   8  16       16.83        8.49     20.10 o 
  -7   0  17      781.37      856.89     63.90 o 
  -5   0  17      223.45      175.77     23.73 o 
  -3   0  17      826.34      889.28     41.83 o 
  -1   0  17      729.89      774.54     55.27 o 
   1   0  17       26.98       18.93     15.95 o 
   3   0  17       47.78       19.73     20.79 o 
   5   0  17      155.60      124.41     34.43 o 
  -7   1  17       52.48       38.16     11.96 o 
  -6   1  17        0.70        1.76      7.87 o 
  -5   1  17       32.17       35.95     10.00 o 
  -4   1  17      610.65      606.60     25.29 o 
  -3   1  17       49.36       51.52     10.50 o 
  -2   1  17        6.13        0.95     11.11 o 
  -1   1  17      211.80      229.22     18.40 o 
   0   1  17      676.85      617.34     26.08 o 
   1   1  17      445.57      427.80     28.99 o 
   2   1  17       39.50       36.45     12.52 o 
   3   1  17       51.23       37.93     16.14 o 
   4   1  17      475.54      474.81     39.37 o 
   5   1  17      102.13       54.43     19.59 o 
  -7   2  17      191.28      222.23     22.27 o 
  -6   2  17      208.57      211.34     21.33 o 
  -5   2  17      168.34      150.81     18.35 o 
  -4   2  17       55.83       45.34     12.26 o 
  -3   2  17      528.66      571.87     25.02 o 
  -2   2  17      354.96      378.77     24.97 o 
  -1   2  17      380.42      365.41     25.41 o 
   0   2  17       40.40       39.47     12.13 o 
   1   2  17      301.04      337.18     25.83 o 
   2   2  17      282.51      272.69     24.05 o 
   3   2  17      732.06      734.86     35.17 o 
   4   2  17       43.63       68.15     19.44 o 
   5   2  17      227.77      201.93     57.41 o 
  -7   3  17       62.75       48.01     17.57 o 
  -6   3  17      192.70      157.88     44.51 o 
  -5   3  17      244.20      267.82     30.65 o 
  -4   3  17      570.16      591.74     30.37 o 
  -3   3  17      170.54      173.30     26.18 o 
  -2   3  17       22.24        8.91      9.35 o 
  -1   3  17      302.72      319.89     23.83 o 
   0   3  17      120.06      128.78     17.12 o 
   1   3  17       15.00       29.28     16.60 o 
   2   3  17        1.95        8.85     10.72 o 
   3   3  17      315.31      283.30     25.59 o 
   4   3  17      203.80      234.02     30.40 o 
   5   3  17      386.20      458.93     40.82 o 
  -6   4  17      688.24      710.32     42.23 o 
  -5   4  17       19.37      -14.54     12.26 o 
  -4   4  17        6.35        6.71     13.36 o 
  -3   4  17        5.01       11.74     13.12 o 
  -2   4  17      655.29      695.69     39.41 o 
  -1   4  17       26.31        8.46     33.30 o 
   0   4  17       43.36       35.33     12.22 o 
   1   4  17      155.03      164.69     19.29 o 
   2   4  17      929.40      886.89     36.20 o 
   3   4  17       20.52       17.69     12.28 o 
   4   4  17        0.04       -4.11     11.13 o 
  -6   5  17        5.48       -0.49     13.71 o 
  -5   5  17      272.00      320.89     33.76 o 
  -4   5  17        0.08       -1.21     13.00 o 
  -3   5  17      122.21      135.67     47.87 o 
  -2   5  17       30.63       22.34     14.96 o 
  -1   5  17      632.03      630.44     66.92 o 
   0   5  17      120.41      112.17     22.15 o 
   1   5  17      447.12      402.52     35.03 o 
   2   5  17       19.42        8.57     14.00 o 
   3   5  17      413.49      434.18     38.06 o 
   4   5  17       23.09        6.24     12.36 o 
  -5   6  17        0.85      -15.74     12.51 o 
  -4   6  17       42.51       46.45     17.57 o 
  -3   6  17       49.58       15.88     20.58 o 
  -2   6  17      286.56      243.83     30.23 o 
  -1   6  17       41.39       13.59     15.35 o 
   0   6  17       66.99       53.97     18.01 o 
   1   6  17        3.76        6.98     13.27 o 
   2   6  17      272.13      320.15     33.95 o 
   3   6  17      115.45      152.44     28.63 o 
  -3   7  17        5.68       12.77     16.26 o 
  -2   7  17       42.00       46.96     17.96 o 
  -1   7  17      326.41      337.99     34.62 o 
   0   7  17      404.89      388.34     89.65 o 
   1   7  17      104.59      126.25     23.17 o 
  -6   0  18       13.51        4.83     12.20 o 
  -4   0  18      766.11      780.87     41.34 o 
  -2   0  18       89.67       83.89     18.48 o 
   0   0  18      818.67      851.03     43.33 o 
   2   0  18      268.55      238.94     40.18 o 
   4   0  18      648.13      742.76     67.81 o 
  -6   1  18        0.97       15.25      9.51 o 
  -5   1  18      314.60      300.13     22.60 o 
  -4   1  18        3.19        4.03      8.03 o 
  -3   1  18      839.93      830.19     29.97 o 
  -2   1  18      327.22      344.59     22.13 o 
  -1   1  18      510.97      546.00     26.79 o 
   0   1  18      113.87      129.02     17.91 o 
   1   1  18       84.48       60.86     19.71 o 
   2   1  18        0.80       -8.46      9.79 o 
   3   1  18      320.67      345.99     35.41 o 
   4   1  18        9.83        5.61     17.72 o 
  -6   2  18       84.92       81.18     15.46 o 
  -5   2  18       33.88       26.93     10.40 o 
  -4   2  18      674.63      707.29     27.56 o 
  -3   2  18       23.99       17.58      9.37 o 
  -2   2  18       73.85       68.72     25.20 o 
  -1   2  18      110.58       99.60     16.11 o 
   0   2  18      228.30      237.88     22.79 o 
   1   2  18       19.49      -11.10      9.88 o 
   2   2  18       29.72       29.11     12.93 o 
   3   2  18      128.23      147.32     44.40 o 
   4   2  18      192.60      203.01     29.44 o 
  -6   3  18      249.04      272.88     38.11 o 
  -5   3  18        1.67       -6.90     12.38 o 
  -4   3  18       40.52       36.38     13.65 o 
  -3   3  18       18.36       30.71     11.72 o 
  -2   3  18      444.77      479.39     28.79 o 
  -1   3  18       32.32       49.82     13.38 o 
   0   3  18       32.76       43.88     12.99 o 
   1   3  18      151.23      170.81     20.68 o 
   2   3  18      446.14      530.60     50.36 o 
   3   3  18      154.07      187.16     22.52 o 
   4   3  18        0.16       18.48     16.20 o 
  -5   4  18      425.85      440.61     38.10 o 
  -4   4  18       12.91        1.96     13.72 o 
  -3   4  18      289.50      263.77     30.34 o 
  -2   4  18       11.53        1.35     12.28 o 
  -1   4  18      366.45      372.04     34.47 o 
   0   4  18      197.62      199.68     37.25 o 
   1   4  18      361.69      384.43     27.69 o 
   2   4  18        0.88       -1.41     11.18 o 
   3   4  18      311.98      315.86     27.52 o 
  -4   5  18        1.19      -12.57     12.64 o 
  -3   5  18        4.13       -1.87     13.42 o 
  -2   5  18      442.11      465.20     38.35 o 
  -1   5  18        4.02       -2.80     15.09 o 
   0   5  18        1.61       -2.04     12.80 o 
   1   5  18        0.58        4.87     13.50 o 
   2   5  18      555.74      555.19     41.92 o 
  -3   6  18       71.90       60.59     20.66 o 
  -2   6  18        0.39       -2.60     13.92 o 
  -1   6  18      260.15      320.78     34.76 o 
   0   6  18        7.39      -12.86     12.51 o 
   1   6  18      240.35      209.10     29.41 o 
  -5   0  19      669.70      573.82     40.05 o 
  -3   0  19      401.20      474.14     37.46 o 
  -1   0  19     1012.77     1091.50     63.11 o 
   1   0  19      296.51      265.05     44.69 o 
   3   0  19      867.20      875.91     68.87 o 
  -5   1  19        5.43       17.46      9.84 o 
  -4   1  19      637.93      633.74     28.12 o 
  -3   1  19       29.90       23.53     10.05 o 
  -2   1  19      185.51      167.03     17.56 o 
  -1   1  19       65.30       58.10     12.38 o 
   0   1  19      689.02      702.74     54.60 o 
   1   1  19       93.05       74.88     15.94 o 
   2   1  19      202.96      228.50     29.43 o 
   3   1  19        7.42      -16.23     11.85 o 
  -5   2  19       82.19       82.84     13.71 o 
  -4   2  19       19.01       19.88     10.08 o 
  -3   2  19       46.10       35.92     10.98 o 
  -2   2  19      212.41      229.10     22.45 o 
  -1   2  19      167.77      173.39     20.44 o 
   0   2  19       70.65       80.16     15.62 o 
   1   2  19        9.56      -10.39     10.01 o 
   2   2  19       25.40       27.83     13.40 o 
   3   2  19      326.82      351.32     54.98 o 
  -5   3  19       59.83       81.00     20.44 o 
  -4   3  19      146.48      113.82     22.81 o 
  -3   3  19      425.66      421.55     29.45 o 
  -2   3  19       59.17       31.77     12.27 o 
  -1   3  19      254.47      273.02     24.52 o 
   0   3  19      157.73      154.90     19.61 o 
   1   3  19      109.40      132.97     19.20 o 
   2   3  19       19.25       -0.41     11.41 o 
  -4   4  19       55.93       66.90     20.09 o 
  -3   4  19        2.21       -3.34     12.64 o 
  -2   4  19      239.13      289.12     32.48 o 
  -1   4  19       40.52       19.95     15.23 o 
   0   4  19        2.75       -1.46     13.43 o 
   1   4  19       27.53       -2.61     24.38 o 
  -2   5  19        7.35      -17.99     12.40 o 
  -1   5  19      278.51      216.81     30.06 o 
   0   5  19        6.98       20.95     16.19 o 
  -4   0  20      664.97      651.24     92.10 o 
  -2   0  20       90.46       77.77     19.69 o 
   0   0  20      597.64      608.58    144.85 o 
  -4   1  20       23.33       37.15     11.71 o 
  -3   1  20      179.35      166.08     28.03 o 
  -2   1  20      113.11      100.82     19.04 o 
  -1   1  20      605.80      547.74     48.81 o 
   0   1  20        0.26       -4.65     10.78 o 
   1   1  20      109.91      126.75     19.91 o 
  -3   2  20      132.99      100.65     17.72 o 
  -2   2  20       15.89       -0.24     13.08 o 
  -1   2  20      116.76      102.49     21.37 o 
   0   2  20      340.99      381.16     29.32 o 
   1   2  20       10.07       16.19     11.91 o 
  -2   3  20      228.80      244.24     26.50 o 
  -1   3  20      197.21      213.42     41.40 o 
   0   3  20        0.53       -4.59     10.42 o 
                                                 
